# Supplementary material for: Non-order–disorder allotwinning of the rhenium pincer complex cis-Re[(PNPCH2-iPr)(CO)2Cl]
Source: Acta Crystallogr B Struct Sci Cryst Eng Mater. 2017 Sep 27;73(Pt 5):941–9. doi: 10.1107/S205252061701006X (PMC5628399; doi:10.1107/S205252061701006X)
Supplement: Supplementary file 1 [file b-73-00941-sup1.cif]

data_RePNP1
_database_code_depnum_ccdc_archive 'CCDC 1560699'
#==============================================================================

# PROCESSING SUMMARY (IUCr Office Use Only)

_journal_date_recd_electronic      2017-06-07
_journal_date_to_coeditor         ?
_journal_date_from_coeditor       ?
_journal_date_accepted     2017-07-06
_journal_date_printers_first      ?
_journal_date_printers_final      ?
_journal_date_proofs_out          ?
_journal_date_proofs_in           ?
_journal_coeditor_name            ?
_journal_coeditor_code      PS5063SUP1
_journal_coeditor_notes
; ?
;
_journal_paper_category      FA
_journal_techeditor_code      B171006
_iucr_compatibility_tag          ACTA95
_journal_techeditor_notes  
;
;
_journal_coden_ASTM               ?
_journal_name_full                ?
_journal_year                     ?
_journal_volume                   ?
_journal_issue                    ?
_journal_page_first               ?
_journal_page_last                ?
_journal_suppl_publ_number        ?
_journal_suppl_publ_pages         ?

#==============================================================================

#=======================================================================

# start Validation Reply Form
_vrf_PLAT027_RePNP1
;
PROBLEM: _diffrn_reflns_theta_full value (too) Low ......      21.55 Degree
RESPONSE: This model was refined against data obtained from an allotwin.
Despite collecting a full data set, the integration software decided to
drop some of the overlapping reflections. Nevertheless, the data set
has 87% completeness up to 2theta=60 degree and an excellent data
to parameters ratio. Since no systematic cusps of data are missing,
this is certainly a satisfying data set.
;
_vrf_PLAT201_RePNP1
;
PROBLEM: Isotropic non-H Atoms in Main Residue(s) .......         16 Report
RESPONSE: This is the minor domain of an allotwin. It was not possible
to refine all C atoms with anisotropic ADPs.
;
_vrf_PLAT021_RePNP1
;
PROBLEM: Ratio Unique / Expected Reflections too High ...      1.702       
RESPONSE: This model was refined against data obtained from an allotwin.
The reflections pertain to two domains.
;
_vrf_PLAT220_RePNP1
;
PROBLEM: Non-Solvent Resd 1   C   Ueq(max)/Ueq(min) Range        8.8 Ratio 
RESPONSE: This is the minor domain of an allotwin. The methyl groups
feature a large ADPs. The could not be split into distinct positions.
;
# end Validation Reply Form

# 5. CHEMICAL DATA

_audit_creation_method 'Jana2006 Version : 26/04/2017'
_chemical_name_systematic
; ?
;
_chemical_name_common                    ?
_chemical_formula_moiety                 ?
_chemical_formula_structural             ?
_chemical_formula_analytical             ?
_chemical_formula_iupac                  ?
_chemical_formula_sum                    'C21 H35 Cl1 N1 O2 P2 Re1'
_chemical_formula_weight                 617.1
_chemical_melting_point                  ?
_chemical_compound_source                ?
_chemical_absolute_configuration         .

#=======================================================================

# 6. CRYSTAL DATA

_symmetry_cell_setting                   monoclinic
_symmetry_space_group_name_H-M           'P 1 21/c 1'
_symmetry_space_group_name_Hall          '-P 2ycb'
_symmetry_Int_Tables_number              14

loop_
 _space_group_symop_id
 _space_group_symop_operation_xyz
 1   x,y,z
 2   -x,y+1/2,-z+1/2
 3   -x,-y,-z
 4   x,-y+1/2,z+1/2

_cell_length_a                           9.6475(7)
_cell_length_b                           10.7392(8)
_cell_length_c                           25.629(2)
_cell_angle_alpha                        90
_cell_angle_beta                         68.684(3)
_cell_angle_gamma                        90
_cell_volume                             2473.7(3)

loop_
 _twin_individual_id
 _twin_individual_mass_fraction_refined
 _twin_individual_twin_matrix_11
 _twin_individual_twin_matrix_12
 _twin_individual_twin_matrix_13
 _twin_individual_twin_matrix_21
 _twin_individual_twin_matrix_22
 _twin_individual_twin_matrix_23
 _twin_individual_twin_matrix_31
 _twin_individual_twin_matrix_32
 _twin_individual_twin_matrix_33
1 0.2066(10)
1 0 0
0 1 0
0 0 1
2 0.7934(10)
1 0 0
0 1 0
0 0 1

_cell_formula_units_Z                    4

_cell_measurement_reflns_used            39
_cell_measurement_theta_min              2.02
_cell_measurement_theta_max              15.22
_cell_measurement_temperature            200
_cell_special_details
; ?
;

_exptl_crystal_density_diffrn            1.6571
_exptl_crystal_density_meas              ?
_exptl_crystal_density_method            ?
_exptl_crystal_F_000                     2448

_exptl_absorpt_coefficient_mu            5.166
_exptl_crystal_description               block
_exptl_crystal_size_max                  0.45
_exptl_crystal_size_mid                  0.35
_exptl_crystal_size_min                  0.25
_exptl_crystal_size_rad                  ?
_exptl_crystal_colour                    yellow
_exptl_absorpt_correction_type           multi-scan
_exptl_absorpt_process_details           SADABS
_exptl_absorpt_correction_T_min          0.10
_exptl_absorpt_correction_T_max          0.27
loop_
 _exptl_crystal_face_index_h
 _exptl_crystal_face_index_k
 _exptl_crystal_face_index_l
 _exptl_crystal_face_perp_dist
 ? ? ? ?

#=======================================================================

# 7. EXPERIMENTAL DATA

_exptl_special_details                   ?

_diffrn_ambient_temperature              200
_diffrn_source                           ?
_diffrn_source_power                     ?
_diffrn_source_voltage                   ?
_diffrn_source_current                   ?
_diffrn_radiation_type                   'Mo K\a'
_diffrn_radiation_source                 'X-ray tube'
_diffrn_radiation_wavelength             0.71075
_diffrn_radiation_monochromator          ?
_diffrn_measurement_device               'four-circle diffractometer'
_diffrn_measurement_device_type          'Bruker KAPPA APEX II CCD'
_diffrn_detector                         ?
_diffrn_detector_area_resol_mean         ?
_diffrn_measurement_method               '\w- and \f-scans'
_diffrn_measurement_specimen_support     ?

_diffrn_reflns_number                    33905
_diffrn_reflns_theta_min                 1.7
_diffrn_reflns_theta_max                 30.15
_diffrn_reflns_theta_full                21.55
_diffrn_measured_fraction_theta_max      0.87
_diffrn_measured_fraction_theta_full     0.98
_diffrn_reflns_av_R_equivalents          0.0385
_diffrn_reflns_av_unetI/netI             0.0575
_diffrn_reflns_limit_h_min               -26
_diffrn_reflns_limit_h_max               13
_diffrn_reflns_limit_k_min               -15
_diffrn_reflns_limit_k_max               15
_diffrn_reflns_limit_l_min               -33
_diffrn_reflns_limit_l_max               36
_diffrn_reflns_reduction_process         ?

_diffrn_standards_number                 ?
_diffrn_standards_interval_count         ?
_diffrn_standards_interval_time          ?
_diffrn_standards_decay_%                ?
loop_
_diffrn_standard_refln_index_h
_diffrn_standard_refln_index_k
_diffrn_standard_refln_index_l
  ? ? ?

_diffrn_radiation_probe                  X-ray

#=======================================================================

# 8. REFINEMENT DATA

_refine_special_details
; ?
;

_reflns_number_total                     12472
_reflns_number_gt                        7417
_reflns_threshold_expression             'I>3\s(I)'

_refine_ls_structure_factor_coef         F
_refine_ls_R_factor_gt                   0.0476
_refine_ls_wR_factor_gt                  0.0477
_refine_ls_R_factor_all                  0.1050
_refine_ls_wR_factor_ref                 0.0526
_refine_ls_goodness_of_fit_ref           1.71
_refine_ls_goodness_of_fit_gt            2.03
_refine_ls_restrained_S_gt               ?
_refine_ls_restrained_S_all              ?
_refine_ls_number_reflns                 12472
_refine_ls_number_parameters             452
_refine_ls_number_restraints             0
_refine_ls_number_constraints            310
_refine_ls_weighting_scheme              sigma
_refine_ls_weighting_details             'w=1/(\s^2^(F)+0.0001F^2^)'
_refine_ls_hydrogen_treatment            'constr'
_refine_ls_shift/su_max                  0.0275
_refine_ls_shift/su_mean                 0.0006
_refine_diff_density_max                 3.48
_refine_diff_density_min                 -2.28
_refine_ls_extinction_method             'none'
_refine_ls_extinction_coef               ?
_refine_ls_abs_structure_details         ?
_refine_ls_abs_structure_Flack           ?
_refine_ls_abs_structure_Rogers          ?

loop_
 _atom_type_symbol
 _atom_type_scat_dispersion_real
 _atom_type_scat_dispersion_imag
 _atom_type_scat_source
 C    0.0033  0.0016
 'International Tables Vol C tables 4.2.6.8 and 6.1.1.1'
 H    0.0000  0.0000
 'International Tables Vol C tables 4.2.6.8 and 6.1.1.1'
 Cl   0.1484  0.1585
 'International Tables Vol C tables 4.2.6.8 and 6.1.1.1'
 N    0.0061  0.0033
 'International Tables Vol C tables 4.2.6.8 and 6.1.1.1'
 O    0.0106  0.0060
 'International Tables Vol C tables 4.2.6.8 and 6.1.1.1'
 P    0.1023  0.0942
 'International Tables Vol C tables 4.2.6.8 and 6.1.1.1'
 Re  -1.0185  7.2310
 'International Tables Vol C tables 4.2.6.8 and 6.1.1.1'

_computing_data_collection               'Apex 3 (Bruker, 2016)'
_computing_cell_refinement               'SAINT-Plus (Bruker, 2016)'
_computing_data_reduction                'SAINT-Plus (Bruker, 2016)'
_computing_structure_solution            'SHELXT (G. Sheldrick, 2015)'
_computing_structure_refinement          'Jana 2006 (V. Pet\<r\'i\<cek et al., 2014)'
_computing_molecular_graphics            'Mercury (C. F. Macrae et al., 2008)'
_computing_publication_material          ?

loop_
 _restr_distance_atom_site_label_1
 _restr_distance_site_symmetry_1
 _restr_distance_atom_site_label_2
 _restr_distance_site_symmetry_2
 _restr_distance_target
 _restr_distance_target_weight_param
 ? ? ? ? ? ?

loop_
 _restr_angle_atom_site_label_1
 _restr_angle_site_symmetry_1
 _restr_angle_atom_site_label_2
 _restr_angle_site_symmetry_2
 _restr_angle_atom_site_label_3
 _restr_angle_site_symmetry_3
 _restr_angle_target
 _restr_angle_target_weight_param
 ? ? ? ? ? ? ? ?

loop_
 _restr_torsion_atom_site_label_1
 _restr_torsion_site_symmetry_1
 _restr_torsion_atom_site_label_2
 _restr_torsion_site_symmetry_2
 _restr_torsion_atom_site_label_3
 _restr_torsion_site_symmetry_3
 _restr_torsion_atom_site_label_4
 _restr_torsion_site_symmetry_4
 _restr_torsion_angle_target
 _restr_torsion_weight_param
 ? ? ? ? ? ? ? ? ? ?

loop_
 _restr_equal_distance_atom_site_label_1
 _restr_equal_distance_site_symmetry_1
 _restr_equal_distance_atom_site_label_2
 _restr_equal_distance_site_symmetry_2
 _restr_equal_distance_class_class_id
 _restr_equal_distance_class_target_weight_param
 ? ? ? ? ? ?

loop_
 _restr_equal_angle_atom_site_label_1
 _restr_equal_angle_site_symmetry_1
 _restr_equal_angle_atom_site_label_2
 _restr_equal_angle_site_symmetry_2
 _restr_equal_angle_atom_site_label_3
 _restr_equal_angle_site_symmetry_3
 _restr_equal_angle_class_class_id
 _restr_equal_angle_class_target_weight_param
 ? ? ? ? ? ? ? ?

loop_
 _restr_equal_torsion_atom_site_label_1
 _restr_equal_torsion_site_symmetry_1
 _restr_equal_torsion_atom_site_label_2
 _restr_equal_torsion_site_symmetry_2
 _restr_equal_torsion_atom_site_label_3
 _restr_equal_torsion_site_symmetry_3
 _restr_equal_torsion_atom_site_label_4
 _restr_equal_torsion_site_symmetry_4
 _restr_equal_torsion_class_class_id
 _restr_equal_torsion_class_target_weight_param
 ? ? ? ? ? ? ? ? ? ?


#=======================================================================

# 9. ATOMIC COORDINATES AND DISPLACEMENT PARAMETERS

loop_
 _atom_site_label
 _atom_site_type_symbol
 _atom_site_fract_x
 _atom_site_fract_y
 _atom_site_fract_z
 _atom_site_adp_type
 _atom_site_U_iso_or_equiv
 _atom_site_site_symmetry_multiplicity
 _atom_site_occupancy
 _atom_site_calc_flag
 _atom_site_refinement_flags
 _atom_site_disorder_assembly
 _atom_site_disorder_group
  Re1 Re -0.00319(5) 0.22461(6) 0.14034(3) Uani 0.02243(19) 4 1 d . . .
  Cl1 Cl -0.1601(6) 0.2362(6) 0.0813(2) Uani 0.0307(19) 4 0.726(11) d . . .
  Cl1' Cl 0.1562(17) 0.1975(15) 0.1950(6) Uani 0.0307(19) 4 0.274(11) d . . .
  P1 P -0.1989(3) 0.1497(3) 0.22106(13) Uani 0.0282(14) 4 1 d . . .
  P2 P 0.1973(3) 0.2235(4) 0.05157(12) Uani 0.0291(12) 4 1 d . . .
  O1 O 0.1893(14) 0.2044(13) 0.2098(5) Uiso 0.029(4) 4 0.726(11) d . . .
  O2 O -0.0400(11) 0.4986(10) 0.1662(4) Uiso 0.063(3) 4 1 d . . .
  O1' O -0.204(4) 0.271(4) 0.0738(15) Uiso 0.029(4) 4 0.274(11) d . . .
  N1 N 0.0105(8) 0.0195(11) 0.1226(3) Uiso 0.021(3) 4 1 d . . .
  C1 C -0.0633(13) -0.0637(12) 0.1631(5) Uiso 0.027(3) 4 1 d . . .
  C2 C -0.0600(14) -0.1891(13) 0.1517(5) Uiso 0.038(4) 4 1 d . . .
  C3 C 0.0276(15) -0.2350(13) 0.0976(6) Uiso 0.050(4) 4 1 d . . .
  C4 C 0.0994(13) -0.1477(11) 0.0575(5) Uiso 0.038(3) 4 1 d . . .
  C5 C 0.0915(14) -0.0222(12) 0.0686(5) Uiso 0.035(4) 4 1 d . . .
  C6 C -0.1368(13) -0.0140(12) 0.2206(5) Uiso 0.043(4) 4 1 d . . .
  C7 C 0.1605(11) 0.0748(10) 0.0242(4) Uiso 0.022(3) 4 1 d . . .
  C8 C -0.2075(13) 0.2010(11) 0.2911(5) Uiso 0.031(3) 4 1 d . . .
  C9 C -0.3008(16) 0.1141(14) 0.3404(5) Uani 0.058(7) 4 1 d . . .
  C10 C -0.2551(18) 0.3338(15) 0.3033(6) Uani 0.066(9) 4 1 d . . .
  C11 C -0.3937(15) 0.1394(14) 0.2238(6) Uiso 0.051(4) 4 1 d . . .
  C12 C -0.404(2) 0.0448(16) 0.1802(8) Uani 0.097(12) 4 1 d . . .
  C13 C -0.446(2) 0.2712(18) 0.2128(8) Uani 0.080(10) 4 1 d . . .
  C14 C 0.3923(15) 0.2077(15) 0.0467(6) Uiso 0.035(3) 4 1 d . . .
  C15 C 0.4237(16) 0.0896(14) 0.0713(6) Uani 0.052(7) 4 1 d . . .
  C16 C 0.4397(16) 0.3244(15) 0.0687(6) Uani 0.060(8) 4 1 d . . .
  C17 C 0.1934(16) 0.3307(13) -0.0036(6) Uiso 0.049(4) 4 1 d . . .
  C18 C 0.3119(19) 0.3121(16) -0.0591(6) Uani 0.079(8) 4 1 d . . .
  C19 C 0.1900(15) 0.4669(14) 0.0133(7) Uani 0.077(9) 4 1 d . . .
  C20 C 0.1177(19) 0.216(2) 0.1817(7) Uiso 0.011(4) 4 0.726(11) d . . .
  C21 C -0.0212(15) 0.3842(14) 0.1563(6) Uiso 0.051(4) 4 1 d . . .
  C20' C -0.129(4) 0.264(4) 0.0995(17) Uiso 0.011(4) 4 0.274(11) d . . .
  H1c2 H -0.1171 -0.245948 0.180352 Uiso 0.0452 4 1 d . . .
  H1c3 H 0.0361 -0.322519 0.089396 Uiso 0.0595 4 1 d . . .
  H1c4 H 0.157457 -0.175661 0.020411 Uiso 0.046 4 1 d . . .
  H1c6 H -0.069612 -0.019443 0.240466 Uiso 0.052 4 1 d . . .
  H2c6 H -0.220652 -0.065312 0.240807 Uiso 0.052 4 1 d . . .
  H1c7 H 0.097472 0.088347 0.003156 Uiso 0.0266 4 1 d . . .
  H2c7 H 0.251289 0.04286 -0.002692 Uiso 0.0266 4 1 d . . .
  H1c8 H -0.106362 0.194517 0.288934 Uiso 0.0372 4 1 d . . .
  H1c9 H -0.273575 0.12923 0.372345 Uiso 0.0702 4 1 d . . .
  H2c9 H -0.404772 0.131213 0.349997 Uiso 0.0702 4 1 d . . .
  H3c9 H -0.281107 0.028704 0.329101 Uiso 0.0702 4 1 d . . .
  H1c10 H -0.191049 0.38612 0.274065 Uiso 0.0789 4 1 d . . .
  H2c10 H -0.355801 0.342705 0.30513 Uiso 0.0789 4 1 d . . .
  H3c10 H -0.248978 0.357792 0.338453 Uiso 0.0789 4 1 d . . .
  H1c11 H -0.457594 0.111295 0.260194 Uiso 0.0611 4 1 d . . .
  H1c12 H -0.34323 -0.026338 0.179804 Uiso 0.1162 4 1 d . . .
  H2c12 H -0.505342 0.018967 0.189767 Uiso 0.1162 4 1 d . . .
  H3c12 H -0.36925 0.082869 0.143815 Uiso 0.1162 4 1 d . . .
  H1c13 H -0.469047 0.321268 0.245934 Uiso 0.0957 4 1 d . . .
  H2c13 H -0.368026 0.310326 0.182456 Uiso 0.0957 4 1 d . . .
  H3c13 H -0.533004 0.26312 0.203258 Uiso 0.0957 4 1 d . . .
  H1c14 H 0.453876 0.199941 0.007818 Uiso 0.0417 4 1 d . . .
  H1c15 H 0.404164 0.01972 0.051575 Uiso 0.0627 4 1 d . . .
  H2c15 H 0.52611 0.088265 0.067871 Uiso 0.0627 4 1 d . . .
  H3c15 H 0.360947 0.084863 0.110089 Uiso 0.0627 4 1 d . . .
  H1c16 H 0.446597 0.392143 0.043455 Uiso 0.0717 4 1 d . . .
  H2c16 H 0.367633 0.344069 0.104944 Uiso 0.0717 4 1 d . . .
  H3c16 H 0.534916 0.310948 0.071678 Uiso 0.0717 4 1 d . . .
  H1c17 H 0.101397 0.3094 -0.007769 Uiso 0.0585 4 1 d . . .
  H1c18 H 0.323302 0.224749 -0.067492 Uiso 0.0949 4 1 d . . .
  H2c18 H 0.285512 0.354398 -0.087111 Uiso 0.0949 4 1 d . . .
  H3c18 H 0.403961 0.345113 -0.058586 Uiso 0.0949 4 1 d . . .
  H1c19 H 0.277549 0.485785 0.021249 Uiso 0.0928 4 1 d . . .
  H2c19 H 0.186992 0.518749 -0.016781 Uiso 0.0928 4 1 d . . .
  H3c19 H 0.103201 0.482017 0.046078 Uiso 0.0928 4 1 d . . .

loop_
 _atom_site_aniso_label
 _atom_site_aniso_type_symbol
 _atom_site_aniso_U_11
 _atom_site_aniso_U_22
 _atom_site_aniso_U_33
 _atom_site_aniso_U_12
 _atom_site_aniso_U_13
 _atom_site_aniso_U_23
 Re1 Re 0.0195(3) 0.0215(3) 0.0251(3) 0.0004(3) -0.00655(16) -0.0028(3)
 Cl1 Cl 0.026(3) 0.044(4) 0.023(2) 0.008(2) -0.0103(19) -0.001(2)
 Cl1' Cl 0.026(3) 0.044(4) 0.023(2) 0.008(2) -0.0103(19) -0.001(2)
 P1 P 0.0234(19) 0.041(3) 0.0181(17) -0.0024(17) -0.0045(14) -0.0022(16)
 P2 P 0.0200(16) 0.046(2) 0.0185(15) 0.0002(18) -0.0035(12) 0.0002(17)
 C9 C 0.052(10) 0.090(13) 0.030(9) 0.004(10) -0.010(7) 0.002(8)
 C10 C 0.059(12) 0.091(14) 0.054(12) 0.003(11) -0.030(9) -0.023(10)
 C12 C 0.054(14) 0.108(18) 0.138(19) -0.029(13) -0.046(14) 0.032(15)
 C13 C 0.035(11) 0.14(2) 0.073(13) 0.015(12) -0.027(10) -0.039(12)
 C15 C 0.025(9) 0.083(13) 0.047(10) 0.020(9) -0.011(7) -0.021(9)
 C16 C 0.019(8) 0.083(14) 0.069(12) -0.020(9) -0.006(8) 0.025(10)
 C18 C 0.071(13) 0.112(15) 0.031(9) 0.020(13) 0.009(9) 0.021(10)
 C19 C 0.069(13) 0.080(14) 0.064(13) 0.001(11) -0.002(10) 0.030(10)

loop_
 _jana_atom_site_ADP_C_label
 _jana_atom_site_ADP_C_type_symbol
 _jana_atom_site_ADP_C_111
 _jana_atom_site_ADP_C_112
 _jana_atom_site_ADP_C_113
 _jana_atom_site_ADP_C_122
 _jana_atom_site_ADP_C_123
 _jana_atom_site_ADP_C_133
 _jana_atom_site_ADP_C_222
 _jana_atom_site_ADP_C_223
 _jana_atom_site_ADP_C_233
 _jana_atom_site_ADP_C_333
 ? ? ? ? ? ? ? ? ? ? ? ?

loop_
 _jana_atom_site_ADP_D_label
 _jana_atom_site_ADP_D_type_symbol
 _jana_atom_site_ADP_D_1111
 _jana_atom_site_ADP_D_1112
 _jana_atom_site_ADP_D_1113
 _jana_atom_site_ADP_D_1122
 _jana_atom_site_ADP_D_1123
 _jana_atom_site_ADP_D_1133
 _jana_atom_site_ADP_D_1222
 _jana_atom_site_ADP_D_1223
 _jana_atom_site_ADP_D_1233
 _jana_atom_site_ADP_D_1333
 _jana_atom_site_ADP_D_2222
 _jana_atom_site_ADP_D_2223
 _jana_atom_site_ADP_D_2233
 _jana_atom_site_ADP_D_2333
 _jana_atom_site_ADP_D_3333
 ? ? ? ? ? ? ? ? ? ? ? ? ? ? ? ? ?

loop_
 _jana_atom_site_ADP_E_label
 _jana_atom_site_ADP_E_type_symbol
 _jana_atom_site_ADP_E_11111
 _jana_atom_site_ADP_E_11112
 _jana_atom_site_ADP_E_11113
 _jana_atom_site_ADP_E_11122
 _jana_atom_site_ADP_E_11123
 _jana_atom_site_ADP_E_11133
 _jana_atom_site_ADP_E_11222
 _jana_atom_site_ADP_E_11223
 _jana_atom_site_ADP_E_11233
 _jana_atom_site_ADP_E_11333
 _jana_atom_site_ADP_E_12222
 _jana_atom_site_ADP_E_12223
 _jana_atom_site_ADP_E_12233
 _jana_atom_site_ADP_E_12333
 _jana_atom_site_ADP_E_13333
 _jana_atom_site_ADP_E_22222
 _jana_atom_site_ADP_E_22223
 _jana_atom_site_ADP_E_22233
 _jana_atom_site_ADP_E_22333
 _jana_atom_site_ADP_E_23333
 _jana_atom_site_ADP_E_33333
 ? ? ? ? ? ? ? ? ? ? ? ? ? ? ? ? ? ? ? ? ? ? ?

loop_
 _jana_atom_site_ADP_F_label
 _jana_atom_site_ADP_F_type_symbol
 _jana_atom_site_ADP_F_111111
 _jana_atom_site_ADP_F_111112
 _jana_atom_site_ADP_F_111113
 _jana_atom_site_ADP_F_111122
 _jana_atom_site_ADP_F_111123
 _jana_atom_site_ADP_F_111133
 _jana_atom_site_ADP_F_111222
 _jana_atom_site_ADP_F_111223
 _jana_atom_site_ADP_F_111233
 _jana_atom_site_ADP_F_111333
 _jana_atom_site_ADP_F_112222
 _jana_atom_site_ADP_F_112223
 _jana_atom_site_ADP_F_112233
 _jana_atom_site_ADP_F_112333
 _jana_atom_site_ADP_F_113333
 _jana_atom_site_ADP_F_122222
 _jana_atom_site_ADP_F_122223
 _jana_atom_site_ADP_F_122233
 _jana_atom_site_ADP_F_122333
 _jana_atom_site_ADP_F_123333
 _jana_atom_site_ADP_F_133333
 _jana_atom_site_ADP_F_222222
 _jana_atom_site_ADP_F_222223
 _jana_atom_site_ADP_F_222233
 _jana_atom_site_ADP_F_222333
 _jana_atom_site_ADP_F_223333
 _jana_atom_site_ADP_F_233333
 _jana_atom_site_ADP_F_333333
 ? ? ? ? ? ? ? ? ? ? ? ? ? ? ? ? ? ? ? ? ? ? ? ? ? ? ? ? ? ?


#=======================================================================

# 10. MOLECULAR GEOMETRY


loop_
 _geom_bond_atom_site_label_1
 _geom_bond_atom_site_label_2
 _geom_bond_site_symmetry_1
 _geom_bond_site_symmetry_2
 _geom_bond_distance
 _geom_bond_publ_flag
  Re1 P1 . . 2.378(3) ?
  Re1 P2 . . 2.391(3) ?
  Re1 C20 . . 1.84(2) ?
  Re1 C21 . . 1.756(15) ?
  Re1 C20' . . 1.92(5) ?
  Cl1 O1' . . 0.65(4) ?
  Cl1 N1 . . 3.243(12) ?
  Cl1 C20' . . 0.70(5) ?
  Cl1' O1 . . 0.58(2) ?
  Cl1' N1 . . 3.31(2) ?
  Cl1' C20 . . 0.62(3) ?
  P1 C6 . . 1.856(13) ?
  P1 C8 . . 1.850(13) ?
  P1 C11 . . 1.858(16) ?
  P2 C7 . . 1.831(12) ?
  P2 C14 . . 1.848(15) ?
  P2 C17 . . 1.833(15) ?
  O1 C20 . . 1.17(3) ?
  O2 C21 . . 1.254(18) ?
  O1' C20' . . 1.15(7) ?
  N1 C1 . . 1.358(14) ?
  N1 C5 . . 1.393(14) ?
  C1 C2 . . 1.376(19) ?
  C1 C6 . . 1.483(17) ?
  C2 C3 . . 1.425(18) ?
  C2 H1c2 . . 0.96 ?
  C3 C4 . . 1.376(18) ?
  C3 H1c3 . . 0.96 ?
  C4 C5 . . 1.373(18) ?
  C4 H1c4 . . 0.96 ?
  C5 C7 . . 1.507(16) ?
  C6 H1c6 . . 0.96 ?
  C6 H2c6 . . 0.96 ?
  C7 H1c7 . . 0.96 ?
  C7 H2c7 . . 0.96 ?
  C8 C9 . . 1.565(17) ?
  C8 C10 . . 1.50(2) ?
  C8 H1c8 . . 0.96 ?
  C9 H1c9 . . 0.96 ?
  C9 H2c9 . . 0.96 ?
  C9 H3c9 . . 0.96 ?
  C10 H1c10 . . 0.96 ?
  C10 H2c10 . . 0.96 ?
  C10 H3c10 . . 0.96 ?
  C11 C12 . . 1.54(3) ?
  C11 C13 . . 1.56(3) ?
  C11 H1c11 . . 0.96 ?
  C12 H1c12 . . 0.96 ?
  C12 H2c12 . . 0.96 ?
  C12 H3c12 . . 0.96 ?
  C13 H1c13 . . 0.96 ?
  C13 H2c13 . . 0.96 ?
  C13 H3c13 . . 0.96 ?
  C14 C15 . . 1.50(2) ?
  C14 C16 . . 1.51(2) ?
  C14 H1c14 . . 0.96 ?
  C15 H1c15 . . 0.96 ?
  C15 H2c15 . . 0.96 ?
  C15 H3c15 . . 0.96 ?
  C16 H1c16 . . 0.96 ?
  C16 H2c16 . . 0.96 ?
  C16 H3c16 . . 0.96 ?
  C17 C18 . . 1.479(18) ?
  C17 C19 . . 1.52(2) ?
  C17 H1c17 . . 0.96 ?
  C18 H1c18 . . 0.96 ?
  C18 H2c18 . . 0.96 ?
  C18 H3c18 . . 0.96 ?
  C19 H1c19 . . 0.96 ?
  C19 H2c19 . . 0.96 ?
  C19 H3c19 . . 0.96 ?

loop_
 _geom_angle_atom_site_label_1
 _geom_angle_atom_site_label_2
 _geom_angle_atom_site_label_3
 _geom_angle_site_symmetry_1
 _geom_angle_site_symmetry_2
 _geom_angle_site_symmetry_3
 _geom_angle
 _geom_angle_publ_flag
  P1 Re1 P2 . . . 159.74(13) ?
  P1 Re1 C20 . . . 87.2(5) ?
  P1 Re1 C21 . . . 98.5(4) ?
  P1 Re1 C20' . . . 95.1(11) ?
  P2 Re1 C20 . . . 94.9(4) ?
  P2 Re1 C21 . . . 101.8(4) ?
  P2 Re1 C20' . . . 86.3(10) ?
  C20 Re1 C21 . . . 86.7(9) ?
  C20 Re1 C20' . . . 170.0(16) ?
  C21 Re1 C20' . . . 83.4(15) ?
  O1' Cl1 N1 . . . 168(4) ?
  O1' Cl1 C20' . . . 116(5) ?
  N1 Cl1 C20' . . . 72(4) ?
  O1 Cl1' N1 . . . 152(2) ?
  O1 Cl1' C20 . . . 153(4) ?
  N1 Cl1' C20 . . . 55(3) ?
  Re1 P1 C6 . . . 99.4(4) ?
  Re1 P1 C8 . . . 119.0(4) ?
  Re1 P1 C11 . . . 121.7(5) ?
  C6 P1 C8 . . . 100.9(6) ?
  C6 P1 C11 . . . 105.3(6) ?
  C8 P1 C11 . . . 107.0(6) ?
  Re1 P2 C7 . . . 99.5(3) ?
  Re1 P2 C14 . . . 121.1(5) ?
  Re1 P2 C17 . . . 119.6(4) ?
  C7 P2 C14 . . . 103.2(6) ?
  C7 P2 C17 . . . 101.0(6) ?
  C14 P2 C17 . . . 108.1(7) ?
  Cl1' O1 C20 . . . 14(2) ?
  Cl1 O1' C20' . . . 34(3) ?
  Cl1 N1 Cl1' . . . 97.9(4) ?
  Cl1 N1 C1 . . . 122.3(7) ?
  Cl1 N1 C5 . . . 94.2(8) ?
  Cl1' N1 C1 . . . 99.4(8) ?
  Cl1' N1 C5 . . . 122.9(8) ?
  C1 N1 C5 . . . 119.8(11) ?
  N1 C1 C2 . . . 121.0(10) ?
  N1 C1 C6 . . . 116.8(11) ?
  C2 C1 C6 . . . 122.0(11) ?
  C1 C2 C3 . . . 120.4(11) ?
  C1 C2 H1c2 . . . 119.81 ?
  C3 C2 H1c2 . . . 119.81 ?
  C2 C3 C4 . . . 116.7(12) ?
  C2 C3 H1c3 . . . 121.63 ?
  C4 C3 H1c3 . . . 121.63 ?
  C3 C4 C5 . . . 122.6(11) ?
  C3 C4 H1c4 . . . 118.7 ?
  C5 C4 H1c4 . . . 118.7 ?
  N1 C5 C4 . . . 119.3(11) ?
  N1 C5 C7 . . . 117.5(11) ?
  C4 C5 C7 . . . 123.1(11) ?
  P1 C6 C1 . . . 112.6(9) ?
  P1 C6 H1c6 . . . 109.47 ?
  P1 C6 H2c6 . . . 109.47 ?
  C1 C6 H1c6 . . . 109.47 ?
  C1 C6 H2c6 . . . 109.47 ?
  H1c6 C6 H2c6 . . . 106.18 ?
  P2 C7 C5 . . . 114.1(9) ?
  P2 C7 H1c7 . . . 109.47 ?
  P2 C7 H2c7 . . . 109.47 ?
  C5 C7 H1c7 . . . 109.47 ?
  C5 C7 H2c7 . . . 109.47 ?
  H1c7 C7 H2c7 . . . 104.4 ?
  P1 C8 C9 . . . 114.6(9) ?
  P1 C8 C10 . . . 112.9(10) ?
  P1 C8 H1c8 . . . 103.71 ?
  C9 C8 C10 . . . 110.9(10) ?
  C9 C8 H1c8 . . . 106.06 ?
  C10 C8 H1c8 . . . 108.01 ?
  C8 C9 H1c9 . . . 109.47 ?
  C8 C9 H2c9 . . . 109.47 ?
  C8 C9 H3c9 . . . 109.47 ?
  H1c9 C9 H2c9 . . . 109.47 ?
  H1c9 C9 H3c9 . . . 109.47 ?
  H2c9 C9 H3c9 . . . 109.47 ?
  C8 C10 H1c10 . . . 109.47 ?
  C8 C10 H2c10 . . . 109.47 ?
  C8 C10 H3c10 . . . 109.47 ?
  H1c10 C10 H2c10 . . . 109.47 ?
  H1c10 C10 H3c10 . . . 109.47 ?
  H2c10 C10 H3c10 . . . 109.47 ?
  P1 C11 C12 . . . 110.0(10) ?
  P1 C11 C13 . . . 109.1(11) ?
  P1 C11 H1c11 . . . 109.84 ?
  C12 C11 C13 . . . 110.9(15) ?
  C12 C11 H1c11 . . . 108.06 ?
  C13 C11 H1c11 . . . 108.94 ?
  C11 C12 H1c12 . . . 109.47 ?
  C11 C12 H2c12 . . . 109.47 ?
  C11 C12 H3c12 . . . 109.47 ?
  H1c12 C12 H2c12 . . . 109.47 ?
  H1c12 C12 H3c12 . . . 109.47 ?
  H2c12 C12 H3c12 . . . 109.47 ?
  C11 C13 H1c13 . . . 109.47 ?
  C11 C13 H2c13 . . . 109.47 ?
  C11 C13 H3c13 . . . 109.47 ?
  H1c13 C13 H2c13 . . . 109.47 ?
  H1c13 C13 H3c13 . . . 109.47 ?
  H2c13 C13 H3c13 . . . 109.47 ?
  P2 C14 C15 . . . 114.0(10) ?
  P2 C14 C16 . . . 109.7(10) ?
  P2 C14 H1c14 . . . 107.98 ?
  C15 C14 C16 . . . 114.3(14) ?
  C15 C14 H1c14 . . . 102.68 ?
  C16 C14 H1c14 . . . 107.63 ?
  C14 C15 H1c15 . . . 109.47 ?
  C14 C15 H2c15 . . . 109.47 ?
  C14 C15 H3c15 . . . 109.47 ?
  H1c15 C15 H2c15 . . . 109.47 ?
  H1c15 C15 H3c15 . . . 109.47 ?
  H2c15 C15 H3c15 . . . 109.47 ?
  C14 C16 H1c16 . . . 109.47 ?
  C14 C16 H2c16 . . . 109.47 ?
  C14 C16 H3c16 . . . 109.47 ?
  H1c16 C16 H2c16 . . . 109.47 ?
  H1c16 C16 H3c16 . . . 109.47 ?
  H2c16 C16 H3c16 . . . 109.47 ?
  P2 C17 C18 . . . 115.6(11) ?
  P2 C17 C19 . . . 112.9(11) ?
  P2 C17 H1c17 . . . 102.47 ?
  C18 C17 C19 . . . 109.4(12) ?
  C18 C17 H1c17 . . . 106.47 ?
  C19 C17 H1c17 . . . 109.56 ?
  C17 C18 H1c18 . . . 109.47 ?
  C17 C18 H2c18 . . . 109.47 ?
  C17 C18 H3c18 . . . 109.47 ?
  H1c18 C18 H2c18 . . . 109.47 ?
  H1c18 C18 H3c18 . . . 109.47 ?
  H2c18 C18 H3c18 . . . 109.47 ?
  C17 C19 H1c19 . . . 109.47 ?
  C17 C19 H2c19 . . . 109.47 ?
  C17 C19 H3c19 . . . 109.47 ?
  H1c19 C19 H2c19 . . . 109.47 ?
  H1c19 C19 H3c19 . . . 109.47 ?
  H2c19 C19 H3c19 . . . 109.47 ?
  Re1 C20 Cl1' . . . 164(3) ?
  Re1 C20 O1 . . . 175.5(17) ?
  Cl1' C20 O1 . . . 13.0(19) ?
  Re1 C21 O2 . . . 176.3(15) ?
  Re1 C20' Cl1 . . . 141(5) ?
  Re1 C20' O1' . . . 171(4) ?
  Cl1 C20' O1' . . . 30(3) ?

loop_
 _geom_torsion_atom_site_label_1
 _geom_torsion_atom_site_label_2
 _geom_torsion_atom_site_label_3
 _geom_torsion_atom_site_label_4
 _geom_torsion_site_symmetry_1
 _geom_torsion_site_symmetry_2
 _geom_torsion_site_symmetry_3
 _geom_torsion_site_symmetry_4
 _geom_torsion
 _geom_torsion_publ_flag
 ? ? ? ? ? ? ? ? ? ?

loop_
 _geom_hbond_atom_site_label_D
 _geom_hbond_atom_site_label_H
 _geom_hbond_atom_site_label_A
 _geom_hbond_site_symmetry_D
 _geom_hbond_site_symmetry_H
 _geom_hbond_site_symmetry_A
 _geom_hbond_distance_DH
 _geom_hbond_distance_HA
 _geom_hbond_distance_DA
 _geom_hbond_angle_DHA
 _geom_hbond_publ_flag
 ? ? ? ? ? ? ? ? ? ? ?


#=======================================================================
data_RePNP2
_database_code_depnum_ccdc_archive 'CCDC 1560700'
#=======================================================================

# start Validation Reply Form
_vrf_PLAT027_RePNP2
;
PROBLEM: _diffrn_reflns_theta_full value (too) Low ......      21.55 Degree
RESPONSE: This model was refined against data obtained from an allotwin.
Despite collecting a full data set, the integration software decided to
drop some of the overlapping reflections. Nevertheless, the data set
has 87% completeness up to 2theta=60 degree and an excellent data
to parameters ratio. Since no systematic cusps of data are missing,
this is certainly a satisfying data set.
;
_vrf_PLAT021_RePNP2
;
PROBLEM: Ratio Unique / Expected Reflections too High ...      1.712       
RESPONSE: This model was refined against data obtained from an allotwin.
The reflections pertain to two domains.
;
# end Validation Reply Form

# 5. CHEMICAL DATA

_audit_creation_method 'Jana2006 Version : 26/04/2017'
_chemical_name_systematic
; ?
;
_chemical_name_common                    ?
_chemical_formula_moiety                 ?
_chemical_formula_structural             ?
_chemical_formula_analytical             ?
_chemical_formula_iupac                  ?
_chemical_formula_sum                    'C21 H35 Cl1 N1 O2 P2 Re1'
_chemical_formula_weight                 617.1
_chemical_melting_point                  ?
_chemical_compound_source                ?
_chemical_absolute_configuration         .

#=======================================================================

# 6. CRYSTAL DATA

_symmetry_cell_setting                   monoclinic
_symmetry_space_group_name_H-M           'I 1 2/a 1'
_symmetry_space_group_name_Hall          '-I 2ya'
_symmetry_Int_Tables_number              15

loop_
 _space_group_symop_id
 _space_group_symop_operation_xyz
 1   x,y,z
 2   -x+1/2,y,-z
 3   -x,-y,-z
 4   x+1/2,-y,z
 5   x+1/2,y+1/2,z+1/2
 6   -x,y+1/2,-z+1/2
 7   -x+1/2,-y+1/2,-z+1/2
 8   x,-y+1/2,z+1/2

_cell_length_a                           18.6854(13)
_cell_length_b                           10.7708(8)
_cell_length_c                           25.599(3)
_cell_angle_alpha                        90
_cell_angle_beta                         107.480(4)
_cell_angle_gamma                        90
_cell_volume                             4914.1(7)

loop_
 _twin_individual_id
 _twin_individual_mass_fraction_refined
 _twin_individual_twin_matrix_11
 _twin_individual_twin_matrix_12
 _twin_individual_twin_matrix_13
 _twin_individual_twin_matrix_21
 _twin_individual_twin_matrix_22
 _twin_individual_twin_matrix_23
 _twin_individual_twin_matrix_31
 _twin_individual_twin_matrix_32
 _twin_individual_twin_matrix_33
1 0.2066(10)
1 0 0
0 1 0
0 0 1
2 0.7934(10)
1 0 0
0 1 0
0 0 1

_cell_formula_units_Z                    8

_cell_measurement_reflns_used            39
_cell_measurement_theta_min              2.02
_cell_measurement_theta_max              18.10
_cell_measurement_temperature            200
_cell_special_details
; ?
;

_exptl_crystal_density_diffrn            1.6683
_exptl_crystal_density_meas              ?
_exptl_crystal_density_method            ?
_exptl_crystal_F_000                     2448

_exptl_absorpt_coefficient_mu            5.201
_exptl_crystal_description               block
_exptl_crystal_size_max                  0.45
_exptl_crystal_size_mid                  0.35
_exptl_crystal_size_min                  0.25
_exptl_crystal_size_rad                  ?
_exptl_crystal_colour                    yellow
_exptl_absorpt_correction_type           multi-scan
_exptl_absorpt_process_details           SADABS
_exptl_absorpt_correction_T_min          0.10
_exptl_absorpt_correction_T_max          0.27
loop_
 _exptl_crystal_face_index_h
 _exptl_crystal_face_index_k
 _exptl_crystal_face_index_l
 _exptl_crystal_face_perp_dist
 ? ? ? ?

#=======================================================================

# 7. EXPERIMENTAL DATA

_exptl_special_details                   ?

_diffrn_ambient_temperature              200
_diffrn_source                           ?
_diffrn_source_power                     ?
_diffrn_source_voltage                   ?
_diffrn_source_current                   ?
_diffrn_radiation_type                   'Mo K\a'
_diffrn_radiation_source                 'X-ray tube'
_diffrn_radiation_wavelength             0.71075
_diffrn_radiation_monochromator          ?
_diffrn_measurement_device               'four-circle diffractometer'
_diffrn_measurement_device_type          'Bruker KAPPA APEX II CCD'
_diffrn_detector                         ?
_diffrn_detector_area_resol_mean         ?
_diffrn_measurement_method               '\w- and \f-scans'
_diffrn_measurement_specimen_support     ?

_diffrn_reflns_number                    33905
_diffrn_reflns_theta_min                 1.7
_diffrn_reflns_theta_max                 30.15
_diffrn_reflns_theta_full                21.55
_diffrn_measured_fraction_theta_max      0.87
_diffrn_measured_fraction_theta_full     0.98
_diffrn_reflns_av_R_equivalents          0.0385
_diffrn_reflns_av_unetI/netI             0.0575
_diffrn_reflns_limit_h_min               -26
_diffrn_reflns_limit_h_max               13
_diffrn_reflns_limit_k_min               -15
_diffrn_reflns_limit_k_max               15
_diffrn_reflns_limit_l_min               -33
_diffrn_reflns_limit_l_max               36
_diffrn_reflns_reduction_process         ?

_diffrn_standards_number                 ?
_diffrn_standards_interval_count         ?
_diffrn_standards_interval_time          ?
_diffrn_standards_decay_%                ?
loop_
_diffrn_standard_refln_index_h
_diffrn_standard_refln_index_k
_diffrn_standard_refln_index_l
  ? ? ?

_diffrn_radiation_probe                  X-ray

#=======================================================================

# 8. REFINEMENT DATA

_refine_special_details
; ?
;

_reflns_number_total                     12472
_reflns_number_gt                        7417
_reflns_threshold_expression             'I>3\s(I)'

_refine_ls_structure_factor_coef         F
_refine_ls_R_factor_gt                   0.0476
_refine_ls_wR_factor_gt                  0.0477
_refine_ls_R_factor_all                  0.1050
_refine_ls_wR_factor_ref                 0.0526
_refine_ls_goodness_of_fit_ref           1.71
_refine_ls_goodness_of_fit_gt            2.03
_refine_ls_restrained_S_gt               ?
_refine_ls_restrained_S_all              ?
_refine_ls_number_reflns                 12472
_refine_ls_number_parameters             452
_refine_ls_number_restraints             0
_refine_ls_number_constraints            310
_refine_ls_weighting_scheme              sigma
_refine_ls_weighting_details             'w=1/(\s^2^(F)+0.0001F^2^)'
_refine_ls_hydrogen_treatment            'constr'
_refine_ls_shift/su_max                  0.0275
_refine_ls_shift/su_mean                 0.0006
_refine_diff_density_max                 2.22
_refine_diff_density_min                 -1.61
_refine_ls_extinction_method             'none'
_refine_ls_extinction_coef               ?
_refine_ls_abs_structure_details         ?
_refine_ls_abs_structure_Flack           ?
_refine_ls_abs_structure_Rogers          ?

loop_
 _atom_type_symbol
 _atom_type_scat_dispersion_real
 _atom_type_scat_dispersion_imag
 _atom_type_scat_source
 C    0.0033  0.0016
 'International Tables Vol C tables 4.2.6.8 and 6.1.1.1'
 H    0.0000  0.0000
 'International Tables Vol C tables 4.2.6.8 and 6.1.1.1'
 Cl   0.1484  0.1585
 'International Tables Vol C tables 4.2.6.8 and 6.1.1.1'
 N    0.0061  0.0033
 'International Tables Vol C tables 4.2.6.8 and 6.1.1.1'
 O    0.0106  0.0060
 'International Tables Vol C tables 4.2.6.8 and 6.1.1.1'
 P    0.1023  0.0942
 'International Tables Vol C tables 4.2.6.8 and 6.1.1.1'
 Re  -1.0185  7.2310
 'International Tables Vol C tables 4.2.6.8 and 6.1.1.1'

_computing_data_collection               'Apex 3 (Bruker, 2016)'
_computing_cell_refinement               'SAINT-Plus (Bruker, 2016)'
_computing_data_reduction                'SAINT-Plus (Bruker, 2016)'
_computing_structure_solution            'SHELXT (G. Sheldrick, 2015)'
_computing_structure_refinement          'Jana 2006 (V. Pet\<r\'i\<cek et al., 2014)'
_computing_molecular_graphics            'Mercury (C. F. Macrae et al., 2008)'
_computing_publication_material          ?

loop_
 _restr_distance_atom_site_label_1
 _restr_distance_site_symmetry_1
 _restr_distance_atom_site_label_2
 _restr_distance_site_symmetry_2
 _restr_distance_target
 _restr_distance_target_weight_param
 ? ? ? ? ? ?

loop_
 _restr_angle_atom_site_label_1
 _restr_angle_site_symmetry_1
 _restr_angle_atom_site_label_2
 _restr_angle_site_symmetry_2
 _restr_angle_atom_site_label_3
 _restr_angle_site_symmetry_3
 _restr_angle_target
 _restr_angle_target_weight_param
 ? ? ? ? ? ? ? ?

loop_
 _restr_torsion_atom_site_label_1
 _restr_torsion_site_symmetry_1
 _restr_torsion_atom_site_label_2
 _restr_torsion_site_symmetry_2
 _restr_torsion_atom_site_label_3
 _restr_torsion_site_symmetry_3
 _restr_torsion_atom_site_label_4
 _restr_torsion_site_symmetry_4
 _restr_torsion_angle_target
 _restr_torsion_weight_param
 ? ? ? ? ? ? ? ? ? ?

loop_
 _restr_equal_distance_atom_site_label_1
 _restr_equal_distance_site_symmetry_1
 _restr_equal_distance_atom_site_label_2
 _restr_equal_distance_site_symmetry_2
 _restr_equal_distance_class_class_id
 _restr_equal_distance_class_target_weight_param
 ? ? ? ? ? ?

loop_
 _restr_equal_angle_atom_site_label_1
 _restr_equal_angle_site_symmetry_1
 _restr_equal_angle_atom_site_label_2
 _restr_equal_angle_site_symmetry_2
 _restr_equal_angle_atom_site_label_3
 _restr_equal_angle_site_symmetry_3
 _restr_equal_angle_class_class_id
 _restr_equal_angle_class_target_weight_param
 ? ? ? ? ? ? ? ?

loop_
 _restr_equal_torsion_atom_site_label_1
 _restr_equal_torsion_site_symmetry_1
 _restr_equal_torsion_atom_site_label_2
 _restr_equal_torsion_site_symmetry_2
 _restr_equal_torsion_atom_site_label_3
 _restr_equal_torsion_site_symmetry_3
 _restr_equal_torsion_atom_site_label_4
 _restr_equal_torsion_site_symmetry_4
 _restr_equal_torsion_class_class_id
 _restr_equal_torsion_class_target_weight_param
 ? ? ? ? ? ? ? ? ? ?


#=======================================================================

# 9. ATOMIC COORDINATES AND DISPLACEMENT PARAMETERS

loop_
 _atom_site_label
 _atom_site_type_symbol
 _atom_site_fract_x
 _atom_site_fract_y
 _atom_site_fract_z
 _atom_site_adp_type
 _atom_site_U_iso_or_equiv
 _atom_site_site_symmetry_multiplicity
 _atom_site_occupancy
 _atom_site_calc_flag
 _atom_site_refinement_flags
 _atom_site_disorder_assembly
 _atom_site_disorder_group
  Re1_2 Re -0.004119(11) 0.24737(3) 0.135038(9) Uani 0.02316(7) 8 1 d . . .
  Cl1_2 Cl -0.08322(15) 0.2437(6) 0.03796(12) Uani 0.0336(13) 8 0.653(15) d . . .
  Cl1'_2 Cl 0.0762(3) 0.2314(8) 0.2309(3) Uani 0.029(3) 8 0.347(15) d . . .
  P1_2 P -0.10247(9) 0.17697(17) 0.16889(7) Uani 0.0273(6) 8 1 d . . .
  P2_2 P 0.09694(7) 0.24383(18) 0.09564(6) Uani 0.0262(4) 8 1 d . . .
  O1_2 O 0.0960(6) 0.2513(11) 0.2545(5) Uani 0.044(3) 8 0.653(15) d . . .
  O2_2 O -0.0268(3) 0.5242(5) 0.1481(2) Uani 0.069(3) 8 1 d . . .
  O1'_2 O -0.1042(11) 0.251(3) 0.0184(8) Uani 0.044(3) 8 0.347(15) d . . .
  N1_2 N 0.0063(2) 0.0468(5) 0.12489(17) Uani 0.0224(19) 8 1 d . . .
  C1_2 C -0.0300(3) -0.0366(6) 0.1491(2) Uani 0.028(2) 8 1 d . . .
  C2_2 C -0.0275(4) -0.1640(7) 0.1405(2) Uani 0.040(3) 8 1 d . . .
  C3_2 C 0.0130(4) -0.2098(6) 0.1094(3) Uani 0.039(3) 8 1 d . . .
  C4_2 C 0.0510(3) -0.1290(6) 0.0849(2) Uani 0.034(2) 8 1 d . . .
  C5_2 C 0.0460(3) -0.0015(6) 0.0926(2) Uani 0.028(2) 8 1 d . . .
  C6_2 C -0.0698(3) 0.0189(5) 0.1867(2) Uani 0.034(2) 8 1 d . . .
  C7_2 C 0.0806(3) 0.0900(6) 0.0625(2) Uani 0.038(3) 8 1 d . . .
  C8_2 C -0.1065(3) 0.2341(5) 0.2361(2) Uani 0.030(2) 8 1 d . . .
  C9_2 C -0.1536(4) 0.1532(7) 0.2623(3) Uani 0.049(3) 8 1 d . . .
  C10_2 C -0.1315(4) 0.3695(7) 0.2336(3) Uani 0.056(3) 8 1 d . . .
  C11_2 C -0.2010(3) 0.1609(6) 0.1248(2) Uani 0.038(3) 8 1 d . . .
  C12_2 C -0.2088(4) 0.0621(6) 0.0809(3) Uani 0.053(3) 8 1 d . . .
  C13_2 C -0.2313(4) 0.2863(6) 0.0978(3) Uani 0.059(3) 8 1 d . . .
  C14_2 C 0.1961(3) 0.2361(6) 0.1363(2) Uani 0.033(2) 8 1 d . . .
  C15_2 C 0.2113(4) 0.1264(6) 0.1754(2) Uani 0.041(3) 8 1 d . . .
  C16_2 C 0.2212(4) 0.3563(7) 0.1683(3) Uani 0.060(4) 8 1 d . . .
  C17_2 C 0.0931(3) 0.3451(6) 0.0360(3) Uani 0.041(3) 8 1 d . . .
  C18_2 C 0.1536(5) 0.3213(8) 0.0098(3) Uani 0.082(4) 8 1 d . . .
  C19_2 C 0.0915(5) 0.4837(7) 0.0521(3) Uani 0.073(4) 8 1 d . . .
  C20_2 C 0.0551(7) 0.2501(16) 0.2062(5) Uani 0.032(3) 8 0.653(15) d . . .
  C21_2 C -0.0180(4) 0.4187(8) 0.1424(3) Uani 0.043(3) 8 1 d . . .
  C20'_2 C -0.0644(11) 0.256(3) 0.0633(11) Uani 0.032(3) 8 0.347(15) d . . .
  H1c2_2 H -0.054814 -0.219512 0.156832 Uiso 0.0477 8 1 d . . .
  H1c3_2 H 0.015605 -0.297733 0.104212 Uiso 0.0465 8 1 d . . .
  H1c4_2 H 0.08036 -0.160482 0.062814 Uiso 0.0412 8 1 d . . .
  H1c6_2 H -0.037243 0.016896 0.223673 Uiso 0.0408 8 1 d . . .
  H2c6_2 H -0.111503 -0.032844 0.187012 Uiso 0.0408 8 1 d . . .
  H1c7_2 H 0.048623 0.098811 0.025497 Uiso 0.0451 8 1 d . . .
  H2c7_2 H 0.127121 0.057383 0.059765 Uiso 0.0451 8 1 d . . .
  H1c8_2 H -0.055795 0.228527 0.259525 Uiso 0.0355 8 1 d . . .
  H1c9_2 H -0.129294 0.074437 0.272382 Uiso 0.0585 8 1 d . . .
  H2c9_2 H -0.158686 0.193822 0.29437 Uiso 0.0585 8 1 d . . .
  H3c9_2 H -0.202381 0.140448 0.236618 Uiso 0.0585 8 1 d . . .
  H1c10_2 H -0.118868 0.411065 0.204384 Uiso 0.067 8 1 d . . .
  H2c10_2 H -0.184801 0.373099 0.227184 Uiso 0.067 8 1 d . . .
  H3c10_2 H -0.106558 0.409627 0.267717 Uiso 0.067 8 1 d . . .
  H1c11_2 H -0.230263 0.135251 0.147993 Uiso 0.0451 8 1 d . . .
  H1c12_2 H -0.201972 -0.01861 0.097629 Uiso 0.0634 8 1 d . . .
  H2c12_2 H -0.257805 0.067166 0.054781 Uiso 0.0634 8 1 d . . .
  H3c12_2 H -0.171432 0.075327 0.062658 Uiso 0.0634 8 1 d . . .
  H1c13_2 H -0.240316 0.340892 0.124821 Uiso 0.0708 8 1 d . . .
  H2c13_2 H -0.195111 0.323138 0.082733 Uiso 0.0708 8 1 d . . .
  H3c13_2 H -0.277393 0.272781 0.069125 Uiso 0.0708 8 1 d . . .
  H1c14_2 H 0.224492 0.225041 0.111071 Uiso 0.0392 8 1 d . . .
  H1c15_2 H 0.189321 0.052816 0.155984 Uiso 0.0497 8 1 d . . .
  H2c15_2 H 0.2645 0.114864 0.190609 Uiso 0.0497 8 1 d . . .
  H3c15_2 H 0.189794 0.142055 0.204465 Uiso 0.0497 8 1 d . . .
  H1c16_2 H 0.224778 0.421134 0.143448 Uiso 0.0716 8 1 d . . .
  H2c16_2 H 0.185384 0.379363 0.186668 Uiso 0.0716 8 1 d . . .
  H3c16_2 H 0.269407 0.343904 0.194813 Uiso 0.0716 8 1 d . . .
  H1c17_2 H 0.047321 0.324137 0.008274 Uiso 0.0494 8 1 d . . .
  H1c18_2 H 0.158223 0.233513 0.005167 Uiso 0.0987 8 1 d . . .
  H2c18_2 H 0.14087 0.361401 -0.025263 Uiso 0.0987 8 1 d . . .
  H3c18_2 H 0.200298 0.353612 0.032795 Uiso 0.0987 8 1 d . . .
  H1c19_2 H 0.066381 0.491639 0.079563 Uiso 0.0876 8 1 d . . .
  H2c19_2 H 0.141921 0.514151 0.066215 Uiso 0.0876 8 1 d . . .
  H3c19_2 H 0.065151 0.53114 0.020359 Uiso 0.0876 8 1 d . . .

loop_
 _atom_site_aniso_label
 _atom_site_aniso_type_symbol
 _atom_site_aniso_U_11
 _atom_site_aniso_U_22
 _atom_site_aniso_U_33
 _atom_site_aniso_U_12
 _atom_site_aniso_U_13
 _atom_site_aniso_U_23
 Re1_2 Re 0.01986(11) 0.02218(13) 0.02893(11) 0.0011(2) 0.00960(8) 0.0002(2)
 Cl1_2 Cl 0.0228(17) 0.0518(18) 0.024(2) -0.002(2) 0.0042(14) 0.009(3)
 Cl1'_2 Cl 0.021(4) 0.033(6) 0.035(6) 0.005(3) 0.012(4) -0.006(3)
 P1_2 P 0.0216(8) 0.0324(10) 0.0305(8) -0.0013(8) 0.0116(7) 0.0021(8)
 P2_2 P 0.0219(6) 0.0323(8) 0.0260(6) -0.0037(11) 0.0096(5) 0.0016(11)
 O1_2 O 0.030(4) 0.071(6) 0.029(4) -0.010(5) 0.005(3) -0.024(6)
 O2_2 O 0.090(5) 0.027(4) 0.109(5) 0.015(3) 0.060(4) 0.005(4)
 O1'_2 O 0.030(4) 0.071(6) 0.029(4) -0.010(5) 0.005(3) -0.024(6)
 N1_2 N 0.032(3) 0.014(3) 0.022(3) -0.002(2) 0.009(2) 0.0017(18)
 C1_2 C 0.037(4) 0.016(4) 0.032(3) 0.009(3) 0.013(3) 0.003(3)
 C2_2 C 0.054(4) 0.036(5) 0.034(4) -0.005(4) 0.019(3) 0.002(3)
 C3_2 C 0.066(5) 0.009(3) 0.041(4) 0.006(3) 0.016(4) -0.004(3)
 C4_2 C 0.043(4) 0.029(4) 0.033(3) 0.005(3) 0.014(3) -0.001(3)
 C5_2 C 0.027(3) 0.035(4) 0.024(3) 0.000(3) 0.009(3) -0.001(3)
 C6_2 C 0.046(4) 0.031(4) 0.036(4) 0.003(3) 0.029(3) 0.008(3)
 C7_2 C 0.036(4) 0.057(5) 0.022(3) -0.002(4) 0.012(3) 0.000(3)
 C8_2 C 0.034(3) 0.027(4) 0.036(3) -0.009(3) 0.023(3) -0.009(3)
 C9_2 C 0.049(5) 0.066(6) 0.039(4) -0.012(4) 0.026(4) -0.001(4)
 C10_2 C 0.051(5) 0.064(6) 0.068(6) -0.007(4) 0.041(4) -0.021(4)
 C11_2 C 0.024(3) 0.046(5) 0.043(4) -0.008(3) 0.010(3) 0.001(4)
 C12_2 C 0.045(5) 0.067(5) 0.045(4) -0.023(5) 0.011(4) -0.002(4)
 C13_2 C 0.031(4) 0.079(7) 0.065(5) 0.017(4) 0.012(4) -0.001(4)
 C14_2 C 0.020(3) 0.043(5) 0.035(3) -0.002(4) 0.007(2) -0.001(4)
 C15_2 C 0.033(4) 0.061(5) 0.028(4) 0.017(4) 0.007(3) 0.003(4)
 C16_2 C 0.046(5) 0.060(6) 0.064(6) -0.012(5) 0.001(5) 0.007(5)
 C17_2 C 0.025(3) 0.048(5) 0.054(5) 0.005(3) 0.018(3) 0.027(4)
 C18_2 C 0.058(6) 0.129(8) 0.078(6) 0.004(7) 0.048(5) 0.054(7)
 C19_2 C 0.070(7) 0.054(6) 0.084(7) -0.010(5) 0.007(5) 0.038(5)
 C20_2 C 0.022(5) 0.045(6) 0.025(5) 0.011(8) 0.000(4) 0.005(9)
 C21_2 C 0.029(4) 0.061(6) 0.047(5) -0.002(4) 0.021(3) -0.003(4)
 C20'_2 C 0.022(5) 0.045(6) 0.025(5) 0.011(8) 0.000(4) 0.005(9)

loop_
 _jana_atom_site_ADP_C_label
 _jana_atom_site_ADP_C_type_symbol
 _jana_atom_site_ADP_C_111
 _jana_atom_site_ADP_C_112
 _jana_atom_site_ADP_C_113
 _jana_atom_site_ADP_C_122
 _jana_atom_site_ADP_C_123
 _jana_atom_site_ADP_C_133
 _jana_atom_site_ADP_C_222
 _jana_atom_site_ADP_C_223
 _jana_atom_site_ADP_C_233
 _jana_atom_site_ADP_C_333
 ? ? ? ? ? ? ? ? ? ? ? ?

loop_
 _jana_atom_site_ADP_D_label
 _jana_atom_site_ADP_D_type_symbol
 _jana_atom_site_ADP_D_1111
 _jana_atom_site_ADP_D_1112
 _jana_atom_site_ADP_D_1113
 _jana_atom_site_ADP_D_1122
 _jana_atom_site_ADP_D_1123
 _jana_atom_site_ADP_D_1133
 _jana_atom_site_ADP_D_1222
 _jana_atom_site_ADP_D_1223
 _jana_atom_site_ADP_D_1233
 _jana_atom_site_ADP_D_1333
 _jana_atom_site_ADP_D_2222
 _jana_atom_site_ADP_D_2223
 _jana_atom_site_ADP_D_2233
 _jana_atom_site_ADP_D_2333
 _jana_atom_site_ADP_D_3333
 ? ? ? ? ? ? ? ? ? ? ? ? ? ? ? ? ?

loop_
 _jana_atom_site_ADP_E_label
 _jana_atom_site_ADP_E_type_symbol
 _jana_atom_site_ADP_E_11111
 _jana_atom_site_ADP_E_11112
 _jana_atom_site_ADP_E_11113
 _jana_atom_site_ADP_E_11122
 _jana_atom_site_ADP_E_11123
 _jana_atom_site_ADP_E_11133
 _jana_atom_site_ADP_E_11222
 _jana_atom_site_ADP_E_11223
 _jana_atom_site_ADP_E_11233
 _jana_atom_site_ADP_E_11333
 _jana_atom_site_ADP_E_12222
 _jana_atom_site_ADP_E_12223
 _jana_atom_site_ADP_E_12233
 _jana_atom_site_ADP_E_12333
 _jana_atom_site_ADP_E_13333
 _jana_atom_site_ADP_E_22222
 _jana_atom_site_ADP_E_22223
 _jana_atom_site_ADP_E_22233
 _jana_atom_site_ADP_E_22333
 _jana_atom_site_ADP_E_23333
 _jana_atom_site_ADP_E_33333
 ? ? ? ? ? ? ? ? ? ? ? ? ? ? ? ? ? ? ? ? ? ? ?

loop_
 _jana_atom_site_ADP_F_label
 _jana_atom_site_ADP_F_type_symbol
 _jana_atom_site_ADP_F_111111
 _jana_atom_site_ADP_F_111112
 _jana_atom_site_ADP_F_111113
 _jana_atom_site_ADP_F_111122
 _jana_atom_site_ADP_F_111123
 _jana_atom_site_ADP_F_111133
 _jana_atom_site_ADP_F_111222
 _jana_atom_site_ADP_F_111223
 _jana_atom_site_ADP_F_111233
 _jana_atom_site_ADP_F_111333
 _jana_atom_site_ADP_F_112222
 _jana_atom_site_ADP_F_112223
 _jana_atom_site_ADP_F_112233
 _jana_atom_site_ADP_F_112333
 _jana_atom_site_ADP_F_113333
 _jana_atom_site_ADP_F_122222
 _jana_atom_site_ADP_F_122223
 _jana_atom_site_ADP_F_122233
 _jana_atom_site_ADP_F_122333
 _jana_atom_site_ADP_F_123333
 _jana_atom_site_ADP_F_133333
 _jana_atom_site_ADP_F_222222
 _jana_atom_site_ADP_F_222223
 _jana_atom_site_ADP_F_222233
 _jana_atom_site_ADP_F_222333
 _jana_atom_site_ADP_F_223333
 _jana_atom_site_ADP_F_233333
 _jana_atom_site_ADP_F_333333
 ? ? ? ? ? ? ? ? ? ? ? ? ? ? ? ? ? ? ? ? ? ? ? ? ? ? ? ? ? ?


#=======================================================================

# 10. MOLECULAR GEOMETRY


loop_
 _geom_bond_atom_site_label_1
 _geom_bond_atom_site_label_2
 _geom_bond_site_symmetry_1
 _geom_bond_site_symmetry_2
 _geom_bond_distance
 _geom_bond_publ_flag
  Re1_2 P1_2 . . 2.3790(19) ?
  Re1_2 P2_2 . . 2.3935(16) ?
  Re1_2 N1_2 . . 2.191(5) ?
  Re1_2 C20_2 . . 1.825(12) ?
  Re1_2 C21_2 . . 1.881(8) ?
  Re1_2 C20'_2 . . 1.85(2) ?
  Cl1_2 O1'_2 . . 0.541(17) ?
  Cl1_2 N1_2 . . 3.164(6) ?
  Cl1_2 C20'_2 . . 0.65(2) ?
  Cl1'_2 O1_2 . . 0.642(12) ?
  Cl1'_2 N1_2 . . 3.301(9) ?
  Cl1'_2 C20_2 . . 0.670(14) ?
  P1_2 C6_2 . . 1.820(6) ?
  P1_2 C8_2 . . 1.849(6) ?
  P1_2 C11_2 . . 1.857(5) ?
  P2_2 C7_2 . . 1.845(6) ?
  P2_2 C14_2 . . 1.834(5) ?
  P2_2 C17_2 . . 1.861(7) ?
  O1_2 C20_2 . . 1.244(15) ?
  O2_2 C21_2 . . 1.163(10) ?
  O1'_2 C20'_2 . . 1.17(3) ?
  N1_2 C1_2 . . 1.379(8) ?
  N1_2 C5_2 . . 1.369(8) ?
  C1_2 C2_2 . . 1.393(9) ?
  C1_2 C6_2 . . 1.506(10) ?
  C2_2 C3_2 . . 1.346(11) ?
  C2_2 H1c2_2 . . 0.96 ?
  C3_2 C4_2 . . 1.386(10) ?
  C3_2 H1c3_2 . . 0.96 ?
  C4_2 C5_2 . . 1.394(9) ?
  C4_2 H1c4_2 . . 0.96 ?
  C5_2 C7_2 . . 1.511(9) ?
  C6_2 H1c6_2 . . 0.96 ?
  C6_2 H2c6_2 . . 0.96 ?
  C7_2 H1c7_2 . . 0.96 ?
  C7_2 H2c7_2 . . 0.96 ?
  C8_2 C9_2 . . 1.529(10) ?
  C8_2 C10_2 . . 1.527(9) ?
  C8_2 H1c8_2 . . 0.96 ?
  C9_2 H1c9_2 . . 0.96 ?
  C9_2 H2c9_2 . . 0.96 ?
  C9_2 H3c9_2 . . 0.96 ?
  C10_2 H1c10_2 . . 0.96 ?
  C10_2 H2c10_2 . . 0.96 ?
  C10_2 H3c10_2 . . 0.96 ?
  C11_2 C12_2 . . 1.523(9) ?
  C11_2 C13_2 . . 1.545(9) ?
  C11_2 H1c11_2 . . 0.96 ?
  C12_2 H1c12_2 . . 0.96 ?
  C12_2 H2c12_2 . . 0.96 ?
  C12_2 H3c12_2 . . 0.96 ?
  C13_2 H1c13_2 . . 0.96 ?
  C13_2 H2c13_2 . . 0.96 ?
  C13_2 H3c13_2 . . 0.96 ?
  C14_2 C15_2 . . 1.519(9) ?
  C14_2 C16_2 . . 1.528(9) ?
  C14_2 H1c14_2 . . 0.96 ?
  C15_2 H1c15_2 . . 0.96 ?
  C15_2 H2c15_2 . . 0.96 ?
  C15_2 H3c15_2 . . 0.96 ?
  C16_2 H1c16_2 . . 0.96 ?
  C16_2 H2c16_2 . . 0.96 ?
  C16_2 H3c16_2 . . 0.96 ?
  C17_2 C18_2 . . 1.497(12) ?
  C17_2 C19_2 . . 1.551(10) ?
  C17_2 H1c17_2 . . 0.96 ?
  C18_2 H1c18_2 . . 0.96 ?
  C18_2 H2c18_2 . . 0.96 ?
  C18_2 H3c18_2 . . 0.96 ?
  C19_2 H1c19_2 . . 0.96 ?
  C19_2 H2c19_2 . . 0.96 ?
  C19_2 H3c19_2 . . 0.96 ?

loop_
 _geom_angle_atom_site_label_1
 _geom_angle_atom_site_label_2
 _geom_angle_atom_site_label_3
 _geom_angle_site_symmetry_1
 _geom_angle_site_symmetry_2
 _geom_angle_site_symmetry_3
 _geom_angle
 _geom_angle_publ_flag
  P1_2 Re1_2 P2_2 . . . 160.38(7) ?
  P1_2 Re1_2 N1_2 . . . 80.49(14) ?
  P1_2 Re1_2 C20_2 . . . 86.8(5) ?
  P1_2 Re1_2 C21_2 . . . 97.5(2) ?
  P1_2 Re1_2 C20'_2 . . . 94.1(8) ?
  P2_2 Re1_2 N1_2 . . . 79.92(14) ?
  P2_2 Re1_2 C20_2 . . . 95.9(5) ?
  P2_2 Re1_2 C21_2 . . . 102.0(2) ?
  P2_2 Re1_2 C20'_2 . . . 84.5(8) ?
  N1_2 Re1_2 C20_2 . . . 94.9(6) ?
  N1_2 Re1_2 C21_2 . . . 177.3(2) ?
  N1_2 Re1_2 C20'_2 . . . 89.0(10) ?
  C20_2 Re1_2 C21_2 . . . 86.8(6) ?
  C20_2 Re1_2 C20'_2 . . . 176.1(11) ?
  C21_2 Re1_2 C20'_2 . . . 89.3(10) ?
  O1'_2 Cl1_2 N1_2 . . . 146(3) ?
  O1'_2 Cl1_2 C20'_2 . . . 156(4) ?
  N1_2 Cl1_2 C20'_2 . . . 55(3) ?
  O1_2 Cl1'_2 N1_2 . . . 161.2(13) ?
  O1_2 Cl1'_2 C20_2 . . . 143(2) ?
  N1_2 Cl1'_2 C20_2 . . . 55.1(16) ?
  Re1_2 P1_2 C6_2 . . . 98.7(2) ?
  Re1_2 P1_2 C8_2 . . . 119.0(2) ?
  Re1_2 P1_2 C11_2 . . . 122.8(2) ?
  C6_2 P1_2 C8_2 . . . 100.5(3) ?
  C6_2 P1_2 C11_2 . . . 105.2(3) ?
  C8_2 P1_2 C11_2 . . . 106.6(3) ?
  Re1_2 P2_2 C7_2 . . . 99.5(2) ?
  Re1_2 P2_2 C14_2 . . . 123.4(2) ?
  Re1_2 P2_2 C17_2 . . . 119.7(2) ?
  C7_2 P2_2 C14_2 . . . 102.7(3) ?
  C7_2 P2_2 C17_2 . . . 100.9(3) ?
  C14_2 P2_2 C17_2 . . . 106.0(3) ?
  Cl1'_2 O1_2 C20_2 . . . 18.9(12) ?
  Cl1_2 O1'_2 C20'_2 . . . 13(2) ?
  Re1_2 N1_2 Cl1_2 . . . 51.36(13) ?
  Re1_2 N1_2 Cl1'_2 . . . 48.40(16) ?
  Re1_2 N1_2 C1_2 . . . 121.1(4) ?
  Re1_2 N1_2 C5_2 . . . 122.0(4) ?
  Cl1_2 N1_2 Cl1'_2 . . . 99.8(2) ?
  Cl1_2 N1_2 C1_2 . . . 121.7(3) ?
  Cl1_2 N1_2 C5_2 . . . 95.6(3) ?
  Cl1'_2 N1_2 C1_2 . . . 98.6(4) ?
  Cl1'_2 N1_2 C5_2 . . . 125.0(3) ?
  C1_2 N1_2 C5_2 . . . 116.9(5) ?
  N1_2 C1_2 C2_2 . . . 121.8(6) ?
  N1_2 C1_2 C6_2 . . . 115.6(5) ?
  C2_2 C1_2 C6_2 . . . 122.6(6) ?
  C1_2 C2_2 C3_2 . . . 120.4(7) ?
  C1_2 C2_2 H1c2_2 . . . 119.82 ?
  C3_2 C2_2 H1c2_2 . . . 119.82 ?
  C2_2 C3_2 C4_2 . . . 119.6(6) ?
  C2_2 C3_2 H1c3_2 . . . 120.22 ?
  C4_2 C3_2 H1c3_2 . . . 120.22 ?
  C3_2 C4_2 C5_2 . . . 119.3(6) ?
  C3_2 C4_2 H1c4_2 . . . 120.37 ?
  C5_2 C4_2 H1c4_2 . . . 120.37 ?
  N1_2 C5_2 C4_2 . . . 122.1(6) ?
  N1_2 C5_2 C7_2 . . . 116.9(5) ?
  C4_2 C5_2 C7_2 . . . 120.9(6) ?
  P1_2 C6_2 C1_2 . . . 113.9(4) ?
  P1_2 C6_2 H1c6_2 . . . 109.47 ?
  P1_2 C6_2 H2c6_2 . . . 109.47 ?
  C1_2 C6_2 H1c6_2 . . . 109.47 ?
  C1_2 C6_2 H2c6_2 . . . 109.47 ?
  H1c6_2 C6_2 H2c6_2 . . . 104.7 ?
  P2_2 C7_2 C5_2 . . . 112.9(5) ?
  P2_2 C7_2 H1c7_2 . . . 109.47 ?
  P2_2 C7_2 H2c7_2 . . . 109.47 ?
  C5_2 C7_2 H1c7_2 . . . 109.47 ?
  C5_2 C7_2 H2c7_2 . . . 109.47 ?
  H1c7_2 C7_2 H2c7_2 . . . 105.86 ?
  P1_2 C8_2 C9_2 . . . 114.1(4) ?
  P1_2 C8_2 C10_2 . . . 112.1(4) ?
  P1_2 C8_2 H1c8_2 . . . 104.62 ?
  C9_2 C8_2 C10_2 . . . 110.7(6) ?
  C9_2 C8_2 H1c8_2 . . . 106.25 ?
  C10_2 C8_2 H1c8_2 . . . 108.49 ?
  C8_2 C9_2 H1c9_2 . . . 109.47 ?
  C8_2 C9_2 H2c9_2 . . . 109.47 ?
  C8_2 C9_2 H3c9_2 . . . 109.47 ?
  H1c9_2 C9_2 H2c9_2 . . . 109.47 ?
  H1c9_2 C9_2 H3c9_2 . . . 109.47 ?
  H2c9_2 C9_2 H3c9_2 . . . 109.47 ?
  C8_2 C10_2 H1c10_2 . . . 109.47 ?
  C8_2 C10_2 H2c10_2 . . . 109.47 ?
  C8_2 C10_2 H3c10_2 . . . 109.47 ?
  H1c10_2 C10_2 H2c10_2 . . . 109.47 ?
  H1c10_2 C10_2 H3c10_2 . . . 109.47 ?
  H2c10_2 C10_2 H3c10_2 . . . 109.47 ?
  P1_2 C11_2 C12_2 . . . 111.8(5) ?
  P1_2 C11_2 C13_2 . . . 110.7(4) ?
  P1_2 C11_2 H1c11_2 . . . 107.19 ?
  C12_2 C11_2 C13_2 . . . 109.9(5) ?
  C12_2 C11_2 H1c11_2 . . . 108.04 ?
  C13_2 C11_2 H1c11_2 . . . 109.15 ?
  C11_2 C12_2 H1c12_2 . . . 109.47 ?
  C11_2 C12_2 H2c12_2 . . . 109.47 ?
  C11_2 C12_2 H3c12_2 . . . 109.47 ?
  H1c12_2 C12_2 H2c12_2 . . . 109.47 ?
  H1c12_2 C12_2 H3c12_2 . . . 109.47 ?
  H2c12_2 C12_2 H3c12_2 . . . 109.47 ?
  C11_2 C13_2 H1c13_2 . . . 109.47 ?
  C11_2 C13_2 H2c13_2 . . . 109.47 ?
  C11_2 C13_2 H3c13_2 . . . 109.47 ?
  H1c13_2 C13_2 H2c13_2 . . . 109.47 ?
  H1c13_2 C13_2 H3c13_2 . . . 109.47 ?
  H2c13_2 C13_2 H3c13_2 . . . 109.47 ?
  P2_2 C14_2 C15_2 . . . 111.6(4) ?
  P2_2 C14_2 C16_2 . . . 111.2(5) ?
  P2_2 C14_2 H1c14_2 . . . 106.96 ?
  C15_2 C14_2 C16_2 . . . 109.9(5) ?
  C15_2 C14_2 H1c14_2 . . . 108.38 ?
  C16_2 C14_2 H1c14_2 . . . 108.76 ?
  C14_2 C15_2 H1c15_2 . . . 109.47 ?
  C14_2 C15_2 H2c15_2 . . . 109.47 ?
  C14_2 C15_2 H3c15_2 . . . 109.47 ?
  H1c15_2 C15_2 H2c15_2 . . . 109.47 ?
  H1c15_2 C15_2 H3c15_2 . . . 109.47 ?
  H2c15_2 C15_2 H3c15_2 . . . 109.47 ?
  C14_2 C16_2 H1c16_2 . . . 109.47 ?
  C14_2 C16_2 H2c16_2 . . . 109.47 ?
  C14_2 C16_2 H3c16_2 . . . 109.47 ?
  H1c16_2 C16_2 H2c16_2 . . . 109.47 ?
  H1c16_2 C16_2 H3c16_2 . . . 109.47 ?
  H2c16_2 C16_2 H3c16_2 . . . 109.47 ?
  P2_2 C17_2 C18_2 . . . 114.7(5) ?
  P2_2 C17_2 C19_2 . . . 110.2(5) ?
  P2_2 C17_2 H1c17_2 . . . 105.88 ?
  C18_2 C17_2 C19_2 . . . 111.2(6) ?
  C18_2 C17_2 H1c17_2 . . . 104.74 ?
  C19_2 C17_2 H1c17_2 . . . 109.79 ?
  C17_2 C18_2 H1c18_2 . . . 109.47 ?
  C17_2 C18_2 H2c18_2 . . . 109.47 ?
  C17_2 C18_2 H3c18_2 . . . 109.47 ?
  H1c18_2 C18_2 H2c18_2 . . . 109.47 ?
  H1c18_2 C18_2 H3c18_2 . . . 109.47 ?
  H2c18_2 C18_2 H3c18_2 . . . 109.47 ?
  C17_2 C19_2 H1c19_2 . . . 109.47 ?
  C17_2 C19_2 H2c19_2 . . . 109.47 ?
  C17_2 C19_2 H3c19_2 . . . 109.47 ?
  H1c19_2 C19_2 H2c19_2 . . . 109.47 ?
  H1c19_2 C19_2 H3c19_2 . . . 109.47 ?
  H2c19_2 C19_2 H3c19_2 . . . 109.47 ?
  Re1_2 C20_2 Cl1'_2 . . . 162(2) ?
  Re1_2 C20_2 O1_2 . . . 179.3(13) ?
  Cl1'_2 C20_2 O1_2 . . . 18.1(11) ?
  Re1_2 C21_2 O2_2 . . . 178.4(7) ?
  Re1_2 C20'_2 Cl1_2 . . . 164(4) ?
  Re1_2 C20'_2 O1'_2 . . . 174(3) ?
  Cl1_2 C20'_2 O1'_2 . . . 10.9(18) ?

loop_
 _geom_torsion_atom_site_label_1
 _geom_torsion_atom_site_label_2
 _geom_torsion_atom_site_label_3
 _geom_torsion_atom_site_label_4
 _geom_torsion_site_symmetry_1
 _geom_torsion_site_symmetry_2
 _geom_torsion_site_symmetry_3
 _geom_torsion_site_symmetry_4
 _geom_torsion
 _geom_torsion_publ_flag
 ? ? ? ? ? ? ? ? ? ?

loop_
 _geom_hbond_atom_site_label_D
 _geom_hbond_atom_site_label_H
 _geom_hbond_atom_site_label_A
 _geom_hbond_site_symmetry_D
 _geom_hbond_site_symmetry_H
 _geom_hbond_site_symmetry_A
 _geom_hbond_distance_DH
 _geom_hbond_distance_HA
 _geom_hbond_distance_DA
 _geom_hbond_angle_DHA
 _geom_hbond_publ_flag
  C3_2 H1c3_2 O2_2 . . 1_545   0.96   2.47   3.193(9)   131.84 ?
  C4_2 H1c4_2 O1'_2 . . 3_555   0.96   2.46   3.36(2)   156.88 ?
