# Supplementary material for: Non-order–disorder allotwinning of the rhenium pincer complex cis-Re[(PNPCH2-iPr)(CO)2Cl]
Source: Acta Crystallogr B Struct Sci Cryst Eng Mater. 2017 Sep 27;73(Pt 5):941–9. doi: 10.1107/S205252061701006X (PMC5628399; doi:10.1107/S205252061701006X)
Supplement: Supplementary file 2 [file b-73-00941-RePNP1sup2.hkl]

#
# h,k,l, Fc-squared, Fo-squared, sigma(Fo-squared) and status flag
#
data_I
_shelx_title                             '   '
_shelx_refln_list_code                   4
_shelx_F_calc_maximum                    618.61
_exptl_crystal_F_000                     2448
_reflns_d_resolution_high                0.7075

loop_
 _symmetry_equiv_pos_as_xyz
 'x, y, z'
 '-x, y+1/2, -z+1/2'
 '-x, -y, -z'
 'x, -y+1/2, z+1/2'

_cell_length_a                           9.6475(7)
_cell_length_b                           10.7392(8)
_cell_length_c                           25.629(2)
_cell_angle_alpha                        90
_cell_angle_beta                         68.684(3)
_cell_angle_gamma                        90

_shelx_F_squared_multiplier              1.000

loop_
 _twin_refln_datum_id
 _twin_refln_individual_id
 _twin_refln_index_h
 _twin_refln_index_k
 _twin_refln_index_l
 _twin_refln_F_squared_calc
 _twin_refln_F_squared_meas
 _twin_refln_F_squared_sigma
 _twin_refln_include_status
         1    1   0   0   2    853.70      9.95      4.21 <
         2    1   0   0   6   3250.06   3012.80     59.31 o
         3    1   0   0  10   7991.27   8056.45    139.29 o
         4    1   0   0  14  14922.50  15645.30    503.22 o
         5    1   0   0  18   1673.37   1766.04    109.44 o
         6    1   0   0  22   2448.94   2318.24    138.53 o
         7    1   0   0  26    655.85    415.20     96.82 o
         8    1   0   0  30     27.13    -83.04    163.40 <
         9    1   0   1   1   1847.80   1572.41     26.79 o
        10    1   0   1   3   1770.00   1545.24     23.34 o
        11    1   0   1   4    491.98    467.63     16.45 o
        12    1   0   1   5     14.85     11.86      9.95 <
        13    1   0   1   7    929.30    960.13     25.64 o
        14    1   0   1   8   2111.94   2169.38     37.50 o
        15    1   0   1   9    253.72    305.76     22.20 o
        16    1   0   1  11   1422.20   1493.20     37.12 o
        17    1   0   1  12  10449.90  10978.60    187.13 o
        18    1   0   1  15    202.86    315.32     39.03 o
        19    1   0   1  16   5582.58   5695.73    123.22 o
        20    1   0   1  19     86.49    150.77     48.98 o
        21    1   0   1  20   3782.20   3895.63    130.49 o
        22    1   0   1  23     21.78    -17.60     48.60 <
        23    1   0   1  24   2237.17   2212.24    104.85 o
        24    1   0   1  27     45.09    -13.39     66.97 <
        25    1   0   1  28      6.83    -70.03    152.30 <
        26    1   0   1  31      0.39    -13.39    161.49 <
        27    1   0   2   1   4262.91   4137.10     42.86 o
        28    1   0   2   2    127.35    162.64      9.57 o
        29    1   0   2   3      9.02      4.59      9.95 <
        30    1   0   2   5     14.22     32.14     12.25 <
        31    1   0   2   6    121.85    105.24     13.39 o
        32    1   0   2   7     15.34     22.20     14.92 <
        33    1   0   2   9    846.62    843.41     28.70 o
        34    1   0   2  10   4439.84   4369.76     67.73 o
        35    1   0   2  11     94.11     95.29     31.76 <
        36    1   0   2  13   1595.40   1596.52     62.76 o
        37    1   0   2  14   8670.57   8996.30    164.93 o
        38    1   0   2  17     11.23     23.73     34.44 <
        39    1   0   2  18   4004.71   4117.20    107.91 o
        40    1   0   2  21    236.60    249.50     56.64 o
        41    1   0   2  22   3299.01   3152.48    127.81 o
        42    1   0   2  25      0.56     19.52     52.81 <
        43    1   0   2  26    636.47    362.78     65.05 o
        44    1   0   2  29     81.62     49.37     74.24 <
        45    1   0   2  33     21.67     94.14    108.68 <
        46    1   0   3   1   1480.51   1463.35     24.49 o
        47    1   0   3   3   3279.30   3356.06     42.09 o
        48    1   0   3   4    554.49    569.80     22.20 o
        49    1   0   3   5    359.14    307.67     19.13 o
        50    1   0   3   7    744.29    735.12     26.79 o
        51    1   0   3   8   3800.82   3511.81     57.02 o
        52    1   0   3   9     38.78     74.62     24.49 o
        53    1   0   3  11   2879.43   2897.61     76.15 o
        54    1   0   3  12   7042.83   7136.89    161.87 o
        55    1   0   3  15    282.75    324.13     40.18 o
        56    1   0   3  16   3482.82   3392.41     96.05 o
        57    1   0   3  19     55.94    117.86     52.04 <
        58    1   0   3  20   2799.50   2772.86    116.72 o
        59    1   0   3  23     84.46     91.84     51.66 <
        60    1   0   3  24   1160.79   1037.81     78.45 o
        61    1   0   3  27     81.43    -15.31     64.67 <
        62    1   0   3  28     75.52     11.10     94.14 <
        63    1   0   3  31    106.18    145.80     85.72 <
        64    1   0   4   1   5216.69   4424.10     53.57 o
        65    1   0   4   2     51.61     48.22     12.63 o
        66    1   0   4   3    184.41    127.81     17.22 o
        67    1   0   4   5   1076.57   1000.69     27.17 o
        68    1   0   4   6   1026.86    898.52     30.23 o
        69    1   0   4   7     39.88     31.76     22.58 <
        70    1   0   4   9   2323.26   2332.40     58.55 o
        71    1   0   4  10   2904.27   2890.73     69.65 o
        72    1   0   4  13   3383.35   3401.60    105.24 o
        73    1   0   4  14   2571.15   2526.04     96.05 o
        74    1   0   4  17    108.91     78.45     45.92 <
        75    1   0   4  18   3224.87   3108.85    116.33 o
        76    1   0   4  21     94.90     52.81     54.72 <
        77    1   0   4  22   1406.31   1353.14     91.08 o
        78    1   0   4  25     51.50    -46.30     65.44 <
        79    1   0   4  26    458.86    309.97     85.34 o
        80    1   0   4  29    187.06    115.18     79.60 <
        81    1   0   5   1   3398.04   3066.37     45.92 o
        82    1   0   5   3   6264.09   6006.85     78.45 o
        83    1   0   5   4     51.76     56.25     15.69 o
        84    1   0   5   5    589.75    660.50     40.56 o
        85    1   0   5   7   3201.48   2966.50     55.11 o
        86    1   0   5   8   3732.99   3685.54     74.62 o
        87    1   0   5   9    239.33    234.96     63.52 o
        88    1   0   5  11   4300.36   4450.13    122.84 o
        89    1   0   5  12   1498.14   1526.11     69.26 o
        90    1   0   5  15   1577.18   1649.33     91.08 o
        91    1   0   5  16   2724.09   2565.45     91.84 o
        92    1   0   5  19    204.09    204.35     65.05 o
        93    1   0   5  20   1707.59   1616.42     85.34 o
        94    1   0   5  23     49.49    -36.74     63.52 <
        95    1   0   5  24    429.24    274.76     62.76 o
        96    1   0   5  27     63.51     45.54     76.92 <
        97    1   0   5  31    240.23    178.71    132.02 <
        98    1   0   6   1   3873.36   3203.75     60.46 o
        99    1   0   6   2    180.41     86.10     21.81 o
       100    1   0   6   3   2543.12   2290.69     65.44 o
       101    1   0   6   5   3625.35   3421.88     79.60 o
       102    1   0   6   6    302.98    270.55     26.02 o
       103    1   0   6   7    130.59    105.62     38.27 <
       104    1   0   6   9   3253.19   3485.40     79.98 o
       105    1   0   6  10   1571.25   1604.94     62.38 o
       106    1   0   6  13   3455.97   3543.19    118.25 o
       107    1   0   6  14    664.75    509.72     51.66 o
       108    1   0   6  17   1222.93   1148.02     81.51 o
       109    1   0   6  18   1926.47   1975.75     94.90 o
       110    1   0   6  21     59.09      0.77     62.38 <
       111    1   0   6  22    494.16    399.89    100.26 o
       112    1   0   6  25     36.30    -78.45     67.73 <
       113    1   0   6  26    183.03     42.48    105.24 <
       114    1   0   6  29    138.28     89.93     83.04 <
       115    1   0   6  30     16.48    -18.75    125.52 <
       116    1   0   7   1   4637.66   4319.63    110.98 o
       117    1   0   7   3   3365.96   3774.32    123.60 o
       118    1   0   7   4      2.21    -54.34     22.20 <
       119    1   0   7   7   6320.55   6274.72    229.60 o
       120    1   0   7   8    483.23    612.66     37.50 o
       121    1   0   7  11   1982.19   2116.19     94.14 o
       122    1   0   7  12   1246.60   1234.51     52.81 o
       123    1   0   7  15   1383.57   1509.27    102.56 o
       124    1   0   7  16    799.36    657.82     59.70 o
       125    1   0   7  19    430.37    400.28     76.54 o
       126    1   0   7  20    403.12    266.72     82.28 o
       127    1   0   7  23      1.97    -83.81     69.65 <
       128    1   0   7  27      2.15    -16.07     75.00 <
       129    1   0   8   1   3313.27   3597.14    125.52 o
       130    1   0   8   2     18.00     64.29     36.35 <
       131    1   0   8   5   2378.36   2164.41    119.39 o
       132    1   0   8   6     26.86     17.99     34.06 <
       133    1   0   8   9   3020.78   2853.99    147.33 o
       134    1   0   8  10    301.77    267.11     50.13 o
       135    1   0   8  13   2691.62   3045.71    135.85 o
       136    1   0   8  14    296.34    299.25     47.45 o
       137    1   0   8  17   1390.06   1617.95    114.04 o
       138    1   0   8  18     88.77    114.42     81.89 <
       139    1   0   8  21     30.92    143.50     82.66 <
       140    1   0   8  25      2.70    -88.02     75.00 <
       141    1   0   9   1   2638.02   1964.27    136.23 o
       142    1   0   9   3   1884.11   1572.03    113.65 o
       143    1   0   9   4     75.26    -47.83     50.51 <
       144    1   0   9   7   2632.76   2188.52    126.28 o
       145    1   0   9   8      7.66     -3.06     55.87 <
       146    1   0   9  11   2662.56   2614.05    230.37 o
       147    1   0   9  12    148.99    173.35     76.15 <
       148    1   0   9  16     31.51   -140.44    134.70 <
       149    1   0   9  20     17.05     49.37     81.51 <
       150    1   0   9  24     62.56    -13.78    150.39 <
       151    1   0  10  18     13.61   -125.52    173.73 <
       152    1   0  10  21    174.60     66.20    137.38 <
       153    1   0  10  22     29.42   -105.24    111.74 <
       154    1   0  10  25      8.40     35.97    120.54 <
       155    1   0  11  16      3.61   -151.54    166.08 <
       156    1   0  11  18     14.57    -96.82    132.02 <
       157    1   0  11  23     94.44    -17.22    106.38 <
       158    1   0  12  18     62.20    -48.22    146.95 <
       159    1   1   0 -30     14.83   -242.23    207.03 <
       160    1   1   0 -26    127.46      2.30     81.51 <
       161    1   1   0 -22   3966.64   3587.96    168.76 o
       162    1   1   0 -18   4499.76   4504.47    164.55 o
       163    1   1   0 -14   2210.36   2329.34    106.00 o
       164    1   1   0 -10   6649.24   6989.17    127.81 o
       165    1   1   0  -6  12833.80  14266.90    224.25 o
       166    1   1   0  -2     90.70    161.49     10.71 o
       167    1   1   0   2   1595.10   1592.69     30.23 o
       168    1   1   0   6   3191.96   3371.37     55.11 o
       169    1   1   0  10   6705.50   6917.61    120.54 o
       170    1   1   0  14  17047.20  17678.80    553.35 o
       171    1   1   0  18   3225.60   3277.99    130.88 o
       172    1   1   0  22    747.53    709.86     83.81 o
       173    1   1   0  26   1572.46   1496.64     95.67 o
       174    1   1   0  30      7.96    -37.12    159.57 <
       175    1   1   0  34     11.51   -103.71    172.59 <
       176    1   1   1 -32      2.51     29.47     70.79 <
       177    1   1   1 -31      0.68     17.99     82.66 <
       178    1   1   1 -28     15.13    -66.59     66.59 <
       179    1   1   1 -27      0.28   -142.35     56.64 <
       180    1   1   1 -24   1407.94   1060.39     78.83 o
       181    1   1   1 -23      0.57    -25.26     52.04 <
       182    1   1   1 -20   6326.98   6020.24    195.55 o
       183    1   1   1 -19    151.60    208.94     47.83 o
       184    1   1   1 -16   2473.29   2593.39     84.57 o
       185    1   1   1 -15      2.97    -11.10     32.53 <
       186    1   1   1 -12   4288.50   4514.42     99.88 o
       187    1   1   1 -11    900.10   1002.23     52.81 o
       188    1   1   1  -9      4.04     29.08     24.49 <
       189    1   1   1  -8   7443.75   7612.55     93.76 o
       190    1   1   1  -7    353.33    359.71     18.75 o
       191    1   1   1  -5     42.27     57.78     13.39 o
       192    1   1   1  -4   4293.14   4366.70     55.49 o
       193    1   1   1  -3    355.30    315.32     14.54 o
       194    1   1   1  -1      4.62     27.17      6.89 o
       195    1   1   1   0     14.97     18.37      4.97 o
       196    1   1   1   1   2537.94   2320.54     35.97 o
       197    1   1   1   3   2669.12   2548.61     40.56 o
       198    1   1   1   4   1445.26   1496.26     23.73 o
       199    1   1   1   5   1069.90    987.68     19.13 o
       200    1   1   1   7     39.70     40.56     10.71 o
       201    1   1   1   8   4963.78   5274.02     62.76 o
       202    1   1   1   9    328.38    341.35     16.07 o
       203    1   1   1  11    886.03    939.85     28.32 o
       204    1   1   1  12   8840.53   8723.46    164.93 o
       205    1   1   1  13     32.75    111.36     39.80 <
       206    1   1   1  15   1018.43   1123.15     50.51 o
       207    1   1   1  16  11575.50  11680.40    227.69 o
       208    1   1   1  19      6.26     13.78     31.76 <
       209    1   1   1  20   1707.03   1827.66     70.03 o
       210    1   1   1  23      2.89    -41.33     44.01 <
       211    1   1   1  24   1227.19   1058.86     62.38 o
       212    1   1   1  27      5.80     11.48     50.51 <
       213    1   1   1  28    363.60    245.68     56.64 o
       214    1   1   1  31      8.14     66.97     73.86 <
       215    1   1   1  32     15.25     17.99     86.48 <
       216    1   1   2 -30      5.10     45.16     78.83 <
       217    1   1   2 -29     16.97    -19.52     67.73 <
       218    1   1   2 -26    202.93    253.33     84.19 o
       219    1   1   2 -25     69.29    -37.12     55.87 <
       220    1   1   2 -22   3446.24   3353.76    137.76 o
       221    1   1   2 -21    173.75    275.14     54.34 o
       222    1   1   2 -18   6588.07   6634.43    175.65 o
       223    1   1   2 -17    587.83    575.54     51.28 o
       224    1   1   2 -14   2176.43   2189.67     75.77 o
       225    1   1   2 -13    116.99     80.36     32.91 <
       226    1   1   2 -10   3245.75   3031.93     65.05 o
       227    1   1   2  -9   2045.48   2249.36     44.01 o
       228    1   1   2  -7    952.93    985.39     45.16 o
       229    1   1   2  -6   5269.00   5042.51     66.59 o
       230    1   1   2  -5    254.06    303.84     16.45 o
       231    1   1   2  -3    106.95    153.84     20.66 o
       232    1   1   2  -2    223.28    249.50     12.25 o
       233    1   1   2  -1    269.18    286.24     11.86 o
       234    1   1   2   1     96.58     66.59     14.92 o
       235    1   1   2   2    438.77    410.23     22.58 o
       236    1   1   2   3     41.96     24.49     15.31 <
       237    1   1   2   5   1102.44   1077.61     22.58 o
       238    1   1   2   6    391.47    397.22     17.99 o
       239    1   1   2   7     60.84     52.04     12.63 o
       240    1   1   2   9     21.43     10.33     13.01 <
       241    1   1   2  10   4691.27   4770.42     69.26 o
       242    1   1   2  11    489.28    527.71     30.23 o
       243    1   1   2  13   1683.49   1794.75     61.23 o
       244    1   1   2  14  11906.10  11805.50    239.94 o
       245    1   1   2  17    192.20    260.98     38.65 o
       246    1   1   2  18   3820.58   3942.70    101.41 o
       247    1   1   2  21     86.11    125.14     42.09 <
       248    1   1   2  22   1771.91   1809.67     87.25 o
       249    1   1   2  25     73.58    124.37     60.08 <
       250    1   1   2  26    999.59    920.33     85.34 o
       251    1   1   2  29    111.40     73.09     66.20 <
       252    1   1   2  30     23.66    -65.82     73.86 <
       253    1   1   2  34     18.19    -45.54    182.92 <
       254    1   1   3 -31     54.91     -0.38     92.61 <
       255    1   1   3 -28     46.81    -83.81     70.79 <
       256    1   1   3 -27     73.56      5.74     70.41 <
       257    1   1   3 -24   1074.18    934.11     88.02 o
       258    1   1   3 -23     35.67     27.17     63.14 <
       259    1   1   3 -20   3676.87   3728.40    137.38 o
       260    1   1   3 -19    314.78    381.53     53.19 o
       261    1   1   3 -16   3133.77   3133.34     95.29 o
       262    1   1   3 -15     15.84     21.05     41.71 <
       263    1   1   3 -12   2828.40   2930.52     81.89 o
       264    1   1   3 -11    927.36    905.79     52.04 o
       265    1   1   3  -9    719.44    776.07     51.66 o
       266    1   1   3  -8   4980.66   5134.73     79.21 o
       267    1   1   3  -7   4107.62   3998.57     59.70 o
       268    1   1   3  -5     34.50     22.58     21.43 <
       269    1   1   3  -4   1004.77    965.87     28.32 o
       270    1   1   3  -3   1903.07   1978.05     36.74 o
       271    1   1   3  -1   2334.19   2275.77     34.82 o
       272    1   1   3   0    101.68     95.29     12.25 o
       273    1   1   3   1   2340.23   2390.95     42.09 o
       274    1   1   3   3   5603.39   5453.88     76.54 o
       275    1   1   3   4    305.18    333.31     16.07 o
       276    1   1   3   5    260.03    274.76     16.84 o
       277    1   1   3   7     82.48    116.33     16.45 o
       278    1   1   3   8   1387.02   1320.61     31.00 o
       279    1   1   3   9    546.38    639.07     29.08 o
       280    1   1   3  11   1533.37   1663.87     52.43 o
       281    1   1   3  12  10365.10  10184.90    209.71 o
       282    1   1   3  13    429.74    369.28     82.66 o
       283    1   1   3  15   2491.06   2473.99     76.92 o
       284    1   1   3  16   5575.81   5827.37    146.18 o
       285    1   1   3  19      3.75    -14.54     38.27 <
       286    1   1   3  20   1639.17   1868.22     82.66 o
       287    1   1   3  23     21.93     23.34     55.11 <
       288    1   1   3  24    730.29    623.38     63.14 o
       289    1   1   3  27      1.96    -73.47     63.91 <
       290    1   1   3  28    319.61    232.28     79.98 <
       291    1   1   3  31    151.81    118.63     75.00 <
       292    1   1   4 -30      3.42     38.65    102.56 <
       293    1   1   4 -29     84.08    140.82     79.21 <
       294    1   1   4 -26    374.63    225.78     76.15 <
       295    1   1   4 -25     24.42    -45.92     66.20 <
       296    1   1   4 -22   1373.42   1133.87     81.13 o
       297    1   1   4 -21    298.23    219.65     63.52 o
       298    1   1   4 -18   2842.98   2851.69    102.94 o
       299    1   1   4 -17    627.02    608.45     69.26 o
       300    1   1   4 -14   2025.62   1938.25     78.07 o
       301    1   1   4 -13    623.30    624.14     58.17 o
       302    1   1   4 -10   1083.38   1042.41     52.04 o
       303    1   1   4  -9   2045.02   2021.67     57.78 o
       304    1   1   4  -7     61.38     87.25     31.38 <
       305    1   1   4  -6   2708.75   2545.17     51.28 o
       306    1   1   4  -5   3094.46   2988.69     50.51 o
       307    1   1   4  -3    741.95    731.67     36.74 o
       308    1   1   4  -2    369.23    361.24     16.45 o
       309    1   1   4  -1   6190.05   5727.88     75.77 o
       310    1   1   4   1   4646.39   4284.43     52.04 o
       311    1   1   4   2     17.28     23.73     20.66 <
       312    1   1   4   3    246.59    167.61     21.43 o
       313    1   1   4   5   2577.87   2346.94     41.33 o
       314    1   1   4   6     29.02     34.06     13.39 <
       315    1   1   4   7      9.80     29.08     22.58 <
       316    1   1   4   9    506.60    536.51     28.32 o
       317    1   1   4  10   6185.66   5990.39    106.00 o
       318    1   1   4  11    582.16    687.67     61.61 o
       319    1   1   4  13   3994.95   3840.14    109.44 o
       320    1   1   4  14   5238.86   4993.14    110.59 o
       321    1   1   4  17    758.07    777.98     53.57 o
       322    1   1   4  18   2399.92   2219.51     84.95 o
       323    1   1   4  21      2.64     -7.65     50.51 <
       324    1   1   4  22    970.33    856.43     67.35 o
       325    1   1   4  25      3.32    -84.95     61.61 <
       326    1   1   4  26    257.09     79.60     58.55 <
       327    1   1   4  29    153.09    186.36     78.45 <
       328    1   1   4  30     96.46    140.44     91.08 <
       329    1   1   4  33     96.28      9.57     63.14 <
       330    1   1   5 -28     37.22    -45.54     78.83 <
       331    1   1   5 -27    170.49     62.76     76.15 <
       332    1   1   5 -24    700.79    554.50    106.77 o
       333    1   1   5 -23     48.73     22.58     75.77 <
       334    1   1   5 -20   1294.22   1185.14     90.69 o
       335    1   1   5 -19    403.61    370.43     66.97 o
       336    1   1   5 -16   2896.73   2768.65     99.11 o
       337    1   1   5 -15    869.62    985.39     73.86 o
       338    1   1   5 -12    675.55    663.56     48.60 o
       339    1   1   5 -11   3801.30   3752.89    114.80 o
       340    1   1   5  -9     74.50     56.25     60.85 <
       341    1   1   5  -8   1988.01   2145.28     60.08 o
       342    1   1   5  -7   4045.24   4011.20     83.81 o
       343    1   1   5  -5    561.64    629.50     51.66 o
       344    1   1   5  -4    893.73    784.87     32.53 o
       345    1   1   5  -3   4522.14   4299.35     67.35 o
       346    1   1   5  -1   4610.84   4311.21     97.20 o
       347    1   1   5   0    665.62    490.59     23.73 o
       348    1   1   5   1   2212.36   1824.98     41.71 o
       349    1   1   5   3   6368.90   5539.60     86.48 o
       350    1   1   5   4    446.29    523.88     26.02 o
       351    1   1   5   5   1388.71   1373.04     49.75 o
       352    1   1   5   7   1042.56   1002.61     36.35 o
       353    1   1   5   8   1820.29   1777.52     50.51 o
       354    1   1   5   9      0.53     99.88     70.41 <
       355    1   1   5  11   3150.59   3194.19    119.78 o
       356    1   1   5  12   5039.58   5046.33    110.59 o
       357    1   1   5  15   4591.42   4705.75    133.94 o
       358    1   1   5  16   1839.41   1844.88     79.21 o
       359    1   1   5  19    392.99    364.69     60.08 o
       360    1   1   5  20   1667.06   1426.23     75.39 o
       361    1   1   5  23     35.39    -37.88     59.70 <
       362    1   1   5  24    292.63    212.38     57.02 o
       363    1   1   5  27     33.04    -27.94     71.18 <
       364    1   1   5  28    179.33    134.32     92.61 <
       365    1   1   5  31    145.50    -97.96    127.05 <
       366    1   1   5  32      5.28   -179.48    122.84 <
       367    1   1   6 -29    215.58    224.63    182.54 <
       368    1   1   6 -26    321.39    176.03    109.44 <
       369    1   1   6 -25     14.75    -55.11     95.67 <
       370    1   1   6 -22    559.28    582.43    110.59 o
       371    1   1   6 -21    147.19    129.34     71.18 <
       372    1   1   6 -18   1432.93   1219.97     77.68 o
       373    1   1   6 -17    878.06    937.55     81.89 o
       374    1   1   6 -14    986.47    919.57     61.61 o
       375    1   1   6 -13   2019.39   1932.89     98.73 o
       376    1   1   6 -10    273.99    258.69     41.33 o
       377    1   1   6  -9   3025.57   3177.35    107.15 o
       378    1   1   6  -6   1024.91   1213.46     42.09 o
       379    1   1   6  -5   7386.78   7045.04    123.60 o
       380    1   1   6  -2      3.79     -1.91     19.90 <
       381    1   1   6  -1   2832.13   2599.51     83.04 o
       382    1   1   6   1   5611.17   4761.24     76.15 o
       383    1   1   6   2     13.29     26.02     26.02 <
       384    1   1   6   3    696.02    502.07     32.53 o
       385    1   1   6   5   2074.14   1769.87     66.97 o
       386    1   1   6   6     78.82     81.13     20.66 o
       387    1   1   6   9   4400.08   4510.97    123.60 o
       388    1   1   6  10   2685.92   2561.63     96.05 o
       389    1   1   6  13   4245.06   4475.77    158.43 o
       390    1   1   6  14    871.29    614.58     69.26 o
       391    1   1   6  17   1465.22   1259.77     81.51 o
       392    1   1   6  18   1283.34   1056.95     67.35 o
       393    1   1   6  21     83.07     96.82     58.93 <
       394    1   1   6  22    617.10    459.21     59.70 o
       395    1   1   6  25     45.87     71.94     70.03 <
       396    1   1   6  26     90.22     10.71     58.17 <
       397    1   1   6  29     37.77     84.19     84.19 <
       398    1   1   7 -28     36.70     15.69     72.33 <
       399    1   1   7 -27     19.48      6.12     81.13 <
       400    1   1   7 -23    111.87    -68.12    121.69 <
       401    1   1   7 -20    355.08    159.96     99.50 <
       402    1   1   7 -19    155.67    187.51     91.08 <
       403    1   1   7 -16    569.70    421.33     60.08 o
       404    1   1   7 -15   1021.36   1078.38    105.62 o
       405    1   1   7 -12    427.48    437.40     51.28 o
       406    1   1   7 -11   1644.18   1754.95    106.00 o
       407    1   1   7  -8    925.40   1120.47     58.93 o
       408    1   1   7  -7   6181.10   5224.28    206.64 o
       409    1   1   7  -5     49.45     82.66     46.30 <
       410    1   1   7  -4    155.75    206.26     24.49 o
       411    1   1   7  -3   5873.02   5934.90    176.41 o
       412    1   1   7  -1   4216.87   3956.09    138.15 o
       413    1   1   7   0     94.50     55.11     43.62 <
       414    1   1   7   1   1253.83    942.53    108.68 o
       415    1   1   7   3   4315.35   3752.51    133.94 o
       416    1   1   7   4     28.20     -6.51     34.44 <
       417    1   1   7   5   1056.36   1118.94     93.76 o
       418    1   1   7   8    518.08    443.14     37.88 o
       419    1   1   7  12   1962.48   1917.97    101.79 o
       420    1   1   7  15   1416.71   1544.09    176.03 o
       421    1   1   7  16    835.35    683.46     79.98 o
       422    1   1   7  19    759.73    767.65     73.86 o
       423    1   1   7  20    388.75    249.12     79.21 o
       424    1   1   7  23     50.78     22.58     61.99 <
       425    1   1   7  24     81.25     18.37     86.10 <
       426    1   1   7  27     32.27    143.12    158.81 <
       427    1   1   7  28     27.40    -72.71    186.74 <
       428    1   1   8 -25     21.38     48.22     97.58 <
       429    1   1   8 -21    103.55    186.36     96.82 <
       430    1   1   8 -18    140.50    107.15    147.33 <
       431    1   1   8 -17    622.18    383.44    151.16 <
       432    1   1   8 -14    122.04     49.75     52.81 <
       433    1   1   8 -13   2046.65   2318.63    230.75 o
       434    1   1   8 -10    335.26    295.04     54.72 o
       435    1   1   8  -9   3083.59   3364.48    178.33 o
       436    1   1   8  -6     88.74     71.18     32.14 <
       437    1   1   8  -5   5547.53   4448.98    185.21 o
       438    1   1   8  -3    942.37    865.23     87.63 o
       439    1   1   8  -2     18.31    -61.99     56.64 <
       440    1   1   8   2     72.44     24.87     37.50 <
       441    1   1   8   6    101.29     10.71     54.34 <
       442    1   1   8  10    120.79    105.62     61.99 <
       443    1   1   8  14    380.20    437.02     75.39 o
       444    1   1   8  17   1582.92   1824.21    200.14 o
       445    1   1   8  18    169.11     21.05     71.18 <
       446    1   1   8  21    126.43    -34.44    130.11 <
       447    1   1   8  22     59.02   -138.15    171.82 <
       448    1   1   8  25     62.68     -9.57    147.71 <
       449    1   1   8  29     50.74    192.10    170.29 <
       450    1   1   9 -20     91.41    193.25    111.36 <
       451    1   1   9 -19    331.73    407.93    141.21 <
       452    1   1   9 -16      4.96     55.11    138.15 <
       453    1   1   9 -12     64.12     94.90     82.66 <
       454    1   1   9 -11   2405.23   2961.14    251.04 o
       455    1   1   9  -8      0.37     43.62     51.66 <
       456    1   1   9  -4      1.80    -67.35     37.88 <
       457    1   1   9  -3   2858.27   1829.19    118.25 o
       458    1   1   9   8    137.06      3.83    100.26 <
       459    1   1   9  12     75.16   -230.75    132.79 <
       460    1   1   9  16    123.34    -12.63    149.63 <
       461    1   1   9  20      1.42   -175.26    105.62 <
       462    1   1   9  23      3.17     69.65    147.33 <
       463    1   1   9  24     35.27     27.17     89.93 <
       464    1   1   9  27     58.37     37.50    170.29 <
       465    1   1  10 -24      0.28    -60.85    113.65 <
       466    1   1  10 -22     42.97     37.88    146.18 <
       467    1   1  10 -21    282.77    286.62    146.95 <
       468    1   1  10 -18     16.27    114.42    104.85 <
       469    1   1  10 -14      7.15   -110.59    117.48 <
       470    1   1  10 -10      7.46    102.94     79.60 <
       471    1   1  10  18      0.04   -177.56    164.93 <
       472    1   1  10  22      8.14    -77.30     87.63 <
       473    1   1  10  25      0.06     14.16    156.90 <
       474    1   1  11 -22      1.95     55.49    146.56 <
       475    1   1  11 -19    285.17    435.48    150.01 <
       476    1   1  11 -16     32.61    -51.66    126.28 <
       477    1   1  11  20     18.16   -282.80    175.26 <
       478    1   1  11  23     20.37    104.09    156.13 <
       479    1   1  12 -18    128.24     81.13    141.97 <
       480    1   1  12  18     66.46     81.89    161.11 <
       481    1   1  13  18     22.43     19.90    149.63 <
       482    1   2   0 -30    138.48     -9.95    116.72 <
       483    1   2   0 -26    258.57    217.36     96.43 <
       484    1   2   0 -22   2188.45   1920.65    146.95 o
       485    1   2   0 -18   4198.52   3928.92    164.17 o
       486    1   2   0 -14    993.13   1103.25     90.31 o
       487    1   2   0 -10   6712.93   6761.86    146.18 o
       488    1   2   0  -6  10125.50  10753.20    158.81 o
       489    1   2   0  -2   1733.38   2047.69     38.65 o
       490    1   2   0   2    304.94    349.77     17.60 o
       491    1   2   0   6    779.54    755.40     23.73 o
       492    1   2   0  10  13553.20  14264.60    202.05 o
       493    1   2   0  14  11529.30  11487.50    269.02 o
       494    1   2   0  18   6900.98   7081.02    160.72 o
       495    1   2   0  22    485.96    472.99     56.64 o
       496    1   2   0  26    666.91    541.10     66.97 o
       497    1   2   0  30    453.30    238.41     89.55 <
       498    1   2   0  34     21.05    -88.02    101.41 <
       499    1   2   1 -31      5.28   -107.53     99.88 <
       500    1   2   1 -28    226.86    168.38     86.87 <
       501    1   2   1 -27      3.14    -60.85     68.88 <
       502    1   2   1 -24    518.00    387.65     83.81 o
       503    1   2   1 -23     14.50    -80.36     54.34 <
       504    1   2   1 -20   3587.61   3541.66    138.53 o
       505    1   2   1 -19     58.93     49.37     40.56 <
       506    1   2   1 -16   4476.08   4714.17    104.85 o
       507    1   2   1 -15     69.38     74.62     37.50 <
       508    1   2   1 -12   3511.42   3589.87     80.36 o
       509    1   2   1 -11    123.77     90.69     25.64 o
       510    1   2   1  -8   5195.64   5310.76     69.65 o
       511    1   2   1  -7   2011.45   2157.90     39.42 o
       512    1   2   1  -5    809.31    958.98     42.48 o
       513    1   2   1  -4   6238.29   6505.09     68.50 o
       514    1   2   1  -3     44.62     44.39     10.71 o
       515    1   2   1  -1   1002.52   1008.35     23.34 o
       516    1   2   1   0     66.66    116.72      9.95 o
       517    1   2   1   1    538.48    525.79     22.58 o
       518    1   2   1   3    433.36    401.04     18.37 o
       519    1   2   1   4   2297.34   2253.95     40.18 o
       520    1   2   1   5    229.99    303.46     16.84 o
       521    1   2   1   7    284.09    300.78     13.39 o
       522    1   2   1   8   9104.65   9460.49     97.58 o
       523    1   2   1   9      3.20     19.52     10.71 <
       524    1   2   1  11     13.65     39.80     13.78 <
       525    1   2   1  12   7601.71   7808.86    111.74 o
       526    1   2   1  13     25.43     65.82     22.58 <
       527    1   2   1  15    852.71   1073.79     48.60 o
       528    1   2   1  16   9175.96   9246.96    185.21 o
       529    1   2   1  19     49.49      5.74     31.38 <
       530    1   2   1  20   2066.82   2128.05     63.52 o
       531    1   2   1  23      1.41    -18.37     35.21 <
       532    1   2   1  24    542.41    520.82     44.77 o
       533    1   2   1  27      0.10     27.17     44.39 <
       534    1   2   1  28    936.85    962.81     62.76 o
       535    1   2   1  31     10.15     14.54     55.49 <
       536    1   2   1  32     38.47     50.13     95.29 <
       537    1   2   1  35      0.42   -130.88     74.24 <
       538    1   2   2 -30     58.69     -0.38     83.42 <
       539    1   2   2 -29     11.62    -47.07     92.22 <
       540    1   2   2 -26    301.56    385.35    128.20 o
       541    1   2   2 -25     20.20     63.91     61.23 <
       542    1   2   2 -22   1882.86   1845.64    104.85 o
       543    1   2   2 -21     58.33    131.26     56.25 <
       544    1   2   2 -18   5074.70   4853.08    153.07 o
       545    1   2   2 -17    903.86    945.97     62.38 o
       546    1   2   2 -14   2267.03   2400.90     82.28 o
       547    1   2   2 -13      7.00     -7.65     32.53 <
       548    1   2   2 -10   3312.95   3410.40     77.68 o
       549    1   2   2  -9   1046.78   1032.07     46.30 o
       550    1   2   2  -7    174.59    180.62     47.07 o
       551    1   2   2  -6   6415.86   6399.47     83.04 o
       552    1   2   2  -5   2131.09   2260.84     41.33 o
       553    1   2   2  -3    853.41    804.00     27.17 o
       554    1   2   2  -2    382.23    369.66     16.45 o
       555    1   2   2  -1     24.68      8.80     10.71 <
       556    1   2   2   1     59.53     49.75     18.75 <
       557    1   2   2   2    141.53    146.18     16.45 o
       558    1   2   2   3      8.14     26.02     13.39 <
       559    1   2   2   5    790.04    771.85     26.79 o
       560    1   2   2   6   1596.62   1570.88     37.50 o
       561    1   2   2   7    210.60    233.05     19.52 o
       562    1   2   2   9    464.12    502.83     19.90 o
       563    1   2   2  10   5647.27   5530.80     68.12 o
       564    1   2   2  11      9.43      8.42     14.54 <
       565    1   2   2  13    644.73    664.32     32.91 o
       566    1   2   2  14   8084.22   7954.66    160.72 o
       567    1   2   2  15      5.77     63.52     70.79 <
       568    1   2   2  17    908.89    894.31     45.92 o
       569    1   2   2  18   4634.84   4580.24    117.86 o
       570    1   2   2  21     27.53    -32.14     38.27 <
       571    1   2   2  22   1460.15   1286.17     71.18 o
       572    1   2   2  25      2.71     14.92     50.13 <
       573    1   2   2  26    834.28    670.83     58.55 o
       574    1   2   2  29     23.82     35.21     59.70 <
       575    1   2   2  30    310.98    216.59     60.85 o
       576    1   2   2  33     62.14    -31.76     71.18 <
       577    1   2   2  34      3.06      0.77     64.29 <
       578    1   2   3 -27     23.17      3.44     65.05 <
       579    1   2   3 -24    925.45    864.08    115.57 o
       580    1   2   3 -23      0.66     86.48     68.50 <
       581    1   2   3 -20   2169.84   2230.61    105.62 o
       582    1   2   3 -19    160.26    137.76     52.43 <
       583    1   2   3 -16   2520.86   2587.65     96.05 o
       584    1   2   3 -15    175.18    188.28     44.39 o
       585    1   2   3 -12   1933.33   2208.03     76.54 o
       586    1   2   3 -11    392.57    508.58     51.66 o
       587    1   2   3  -8   4388.71   4256.49     83.04 o
       588    1   2   3  -7   4723.57   4862.27     88.40 o
       589    1   2   3  -5    146.81    153.45     26.40 o
       590    1   2   3  -4   3541.38   3352.23     52.81 o
       591    1   2   3  -3   1374.25   1491.67     31.38 o
       592    1   2   3  -1    290.54    316.86     19.13 o
       593    1   2   3   0    276.84    256.01     18.75 o
       594    1   2   3   1    521.12    494.03     30.23 o
       595    1   2   3   3    973.17    993.04     40.95 o
       596    1   2   3   4   2039.65   1970.78     55.87 o
       597    1   2   3   5   1014.15    941.00     32.14 o
       598    1   2   3   7   5343.60   5230.78     84.19 o
       599    1   2   3   8   2264.22   2294.14     43.24 o
       600    1   2   3   9    415.64    397.60     24.11 o
       601    1   2   3  11   1061.74   1128.13     43.24 o
       602    1   2   3  12   7187.59   7384.09    152.30 o
       603    1   2   3  13    558.45    520.05     84.95 o
       604    1   2   3  15    953.18    985.01     49.75 o
       605    1   2   3  16   6827.33   6894.27    160.34 o
       606    1   2   3  19    104.28     22.96     37.88 <
       607    1   2   3  20   1657.17   1678.03     76.54 o
       608    1   2   3  23     47.78    -23.73     55.49 <
       609    1   2   3  24    726.05    667.39     61.61 o
       610    1   2   3  27      0.61     57.78     65.05 <
       611    1   2   3  28    357.11    345.17     61.23 o
       612    1   2   3  31    112.06    -51.66     59.31 <
       613    1   2   3  32     70.03      4.21    139.29 <
       614    1   2   4 -30     27.63     94.90    141.21 <
       615    1   2   4 -29     19.25     57.40     82.28 <
       616    1   2   4 -26    321.50    191.34    105.62 <
       617    1   2   4 -25     54.08     93.37     80.36 <
       618    1   2   4 -22   1167.59    831.17    101.41 o
       619    1   2   4 -21    173.82    176.80     67.73 <
       620    1   2   4 -18   1536.90   1363.47     84.19 o
       621    1   2   4 -17    504.04    472.99     56.25 o
       622    1   2   4 -14   1980.65   1826.12     82.28 o
       623    1   2   4 -13    222.10    262.52     49.37 o
       624    1   2   4 -10   1524.82   1666.17     63.52 o
       625    1   2   4  -9   4079.94   4059.42     87.63 o
       626    1   2   4  -7    106.83    151.92     55.11 <
       627    1   2   4  -6   3314.63   3226.71     71.56 o
       628    1   2   4  -5   4930.99   5245.71     93.76 o
       629    1   2   4  -3    902.56    866.76     36.74 o
       630    1   2   4  -2   1596.76   1716.30     37.88 o
       631    1   2   4  -1    570.00    502.07     24.11 o
       632    1   2   4   1    534.67    532.30     36.35 o
       633    1   2   4   2   1814.65   1653.54     55.49 o
       634    1   2   4   3    296.46    125.14     26.02 o
       635    1   2   4   5   7157.00   6893.89    113.27 o
       636    1   2   4   6   1923.76   1955.85     59.31 o
       637    1   2   4   7    418.57    319.92     28.32 o
       638    1   2   4   9   2781.18   2580.38     65.44 o
       639    1   2   4  10   2517.50   2214.54     56.64 o
       640    1   2   4  11    338.78    295.04     50.13 o
       641    1   2   4  13    888.61    976.59     65.82 o
       642    1   2   4  14   4836.43   4660.60    147.33 o
       643    1   2   4  17   1148.07   1052.74     66.20 o
       644    1   2   4  18   1914.02   1964.27     76.92 o
       645    1   2   4  21     56.76    -22.96     50.90 <
       646    1   2   4  22   1072.79    720.19     83.04 o
       647    1   2   4  24    839.55   1230.30    125.14 o
       648    1   2   4  25     57.52     16.07     61.99 <
       649    1   2   4  26    308.20    239.55     57.78 o
       650    1   2   4  29     44.33     86.48     73.86 <
       651    1   2   4  30    180.32     -4.21     89.55 <
       652    1   2   4  33     89.11    -63.91    121.31 <
       653    1   2   5 -24    716.85    661.26    112.89 o
       654    1   2   5 -23      4.48     11.48     91.84 <
       655    1   2   5 -20    871.98    691.88    103.32 o
       656    1   2   5 -19    323.06    273.61     68.50 o
       657    1   2   5 -16   1550.57   1399.82     80.74 o
       658    1   2   5 -15    457.88    520.82     66.97 o
       659    1   2   5 -12   1251.74   1226.09     70.03 o
       660    1   2   5 -11   2741.67   2982.19    106.38 o
       661    1   2   5  -8   1031.57   1171.37     54.34 o
       662    1   2   5  -7   6242.41   6018.71    113.65 o
       663    1   2   5  -5    521.12    636.39     51.28 o
       664    1   2   5  -4   3379.38   3258.48     72.33 o
       665    1   2   5  -3   2746.20   2882.31     58.55 o
       666    1   2   5  -1   1598.22   1717.44     70.03 o
       667    1   2   5   0    110.83     72.33     21.81 o
       668    1   2   5   1   1822.17   1447.28     44.39 o
       669    1   2   5   3   3570.59   3422.26     94.90 o
       670    1   2   5   4    741.76    652.08     34.44 o
       671    1   2   5   5    542.66    537.66     38.65 o
       672    1   2   5   7   5632.56   5642.92    124.75 o
       673    1   2   5   8    578.23    534.98     28.32 o
       674    1   2   5   9    527.73    457.68     46.30 o
       675    1   2   5  11   3009.63   3014.71     90.69 o
       676    1   2   5  12   5066.77   5229.25    138.53 o
       677    1   2   5  15   2818.68   2909.48    131.64 o
       678    1   2   5  16   1881.39   1889.65     99.88 o
       679    1   2   5  19    771.65    516.99    112.89 o
       680    1   2   5  20   1274.38   1179.40     99.50 o
       681    1   2   5  23      3.71    -35.97     53.57 <
       682    1   2   5  24    506.92    372.34     56.64 o
       683    1   2   5  27    104.62     35.97     73.86 <
       684    1   2   5  28    135.86     -5.74     59.70 <
       685    1   2   5  31    150.96    106.00    107.15 <
       686    1   2   5  32     81.27    -81.89    164.17 <
       687    1   2   6 -26    262.02    120.93    128.96 <
       688    1   2   6 -25      7.12    -45.92    121.31 <
       689    1   2   6 -21    231.67    197.46     97.96 <
       690    1   2   6 -18    730.52    593.91     85.34 o
       691    1   2   6 -17    487.44    451.17     75.39 o
       692    1   2   6 -14   1489.88   1593.84     85.34 o
       693    1   2   6 -13   1092.78   1081.44     79.60 o
       694    1   2   6 -10     46.95     94.14     40.18 <
       695    1   2   6  -9   5009.06   5008.83    124.75 o
       696    1   2   6  -6   1160.09   1284.64     58.17 o
       697    1   2   6  -5   7958.02   7812.69    138.53 o
       698    1   2   6  -3   1492.07   1522.66    109.83 o
       699    1   2   6  -2    939.58    947.12     48.98 o
       700    1   2   6  -1   2129.38   2126.52     89.55 o
       701    1   2   6   1   2993.26   3055.28     80.74 o
       702    1   2   6   2    258.73    210.47     26.79 o
       703    1   2   6   3    194.72     61.61     33.29 <
       704    1   2   6   5   3875.04   3607.48    100.64 o
       705    1   2   6   6    425.35    421.33     29.08 o
       706    1   2   6   7    593.51    321.06     70.41 o
       707    1   2   6   9   4937.98   4275.24     87.25 o
       708    1   2   6  10   1427.69   1362.32     57.02 o
       709    1   2   6  13   2519.74   2695.94    106.77 o
       710    1   2   6  14   1811.26   1653.16     96.05 o
       711    1   2   6  18    644.62    422.47     70.03 o
       712    1   2   6  21    412.17    349.77     81.13 o
       713    1   2   6  22    660.80    419.03     80.74 o
       714    1   2   6  25    171.76    124.75    138.53 <
       715    1   2   6  26    106.77     66.20     84.57 <
       716    1   2   6  29     77.38    -75.00    100.26 <
       717    1   2   6  30    122.46   -111.36    179.09 <
       718    1   2   7 -27    105.11    -81.51    171.44 <
       719    1   2   7 -24    161.62    211.24    132.41 <
       720    1   2   7 -23    115.32     57.78    127.43 <
       721    1   2   7 -20    232.93    125.14     88.40 <
       722    1   2   7 -19    226.60    356.27     91.08 o
       723    1   2   7 -16    439.01    353.59     60.46 o
       724    1   2   7 -15    685.69    861.78     96.82 o
       725    1   2   7 -12    356.87    391.86     62.76 o
       726    1   2   7 -11   1489.67   1533.76     78.83 o
       727    1   2   7  -8    736.82    643.66     44.01 o
       728    1   2   7  -7   4391.49   3838.23    147.71 o
       729    1   2   7  -5     16.14     61.61     43.24 <
       730    1   2   7  -4    816.37   1098.66     60.85 o
       731    1   2   7  -3   7567.97   8491.55    239.55 o
       732    1   2   7   0     70.68    118.63     61.61 <
       733    1   2   7   1   1400.89   1677.65    156.90 o
       734    1   2   7   3   4146.91   3621.64    174.12 o
       735    1   2   7   4    321.92    241.47     31.38 o
       736    1   2   7   5    420.68    289.30     62.38 o
       737    1   2   7   7   3931.95   2174.36    180.24 o
       738    1   2   7   8    536.16    502.83     38.65 o
       739    1   2   7  12   1566.25   1673.44     91.08 o
       740    1   2   7  15   1466.05   1483.25    158.04 o
       741    1   2   7  16    814.93    699.53     71.94 o
       742    1   2   7  19    522.67    464.18     81.89 o
       743    1   2   7  20    265.57    123.99     81.51 <
       744    1   2   7  23      2.58   -175.65    118.63 <
       745    1   2   7  24     96.75     25.26     88.78 <
       746    1   2   7  28     55.43    -69.26    100.26 <
       747    1   2   7  31     19.54    -86.87    165.70 <
       748    1   2   8 -26     50.32     33.68    114.04 <
       749    1   2   8 -25      3.47    -86.10    129.34 <
       750    1   2   8 -21    217.11    160.72    133.94 <
       751    1   2   8 -18    179.90     65.82    149.63 <
       752    1   2   8 -17    399.86    500.16     85.34 o
       753    1   2   8 -14     83.46     31.76     99.11 <
       754    1   2   8 -13   1558.21   1793.98    176.41 o
       755    1   2   8 -10     62.69     84.95     55.87 <
       756    1   2   8  -9   3215.34   3653.01    163.02 o
       757    1   2   8  -6     68.42    133.94     58.55 <
       758    1   2   8  -5   5042.61   4759.33    150.01 o
       759    1   2   8  -2    119.72     29.08     46.69 <
       760    1   2   8  -1   1812.82   2319.39    201.29 o
       761    1   2   8   2      0.11     -8.80     87.25 <
       762    1   2   8   6    369.71    164.17     45.54 o
       763    1   2   8  10     52.83    135.47     39.42 o
       764    1   2   8  14    294.80    198.99     63.14 o
       765    1   2   8  18    205.35    148.48     68.12 <
       766    1   2   8  21    344.45    264.81     94.52 <
       767    1   2   8  22     27.60   -198.23     97.20 <
       768    1   2   8  25    209.45    220.42    145.03 <
       769    1   2   8  26    112.54     27.94    134.70 <
       770    1   2   8  29    128.30    147.71    159.57 <
       771    1   2   9 -24      0.90    173.73    117.86 <
       772    1   2   9 -22      0.02    -79.21    127.81 <
       773    1   2   9 -20     68.53     21.43    103.71 <
       774    1   2   9 -19    372.83    351.68     97.58 o
       775    1   2   9 -16      8.52    125.90    114.04 <
       776    1   2   9 -12      6.36     19.52    100.26 <
       777    1   2   9  -8     57.03    -94.52     99.11 <
       778    1   2   9  -7   3410.26   4160.82    278.97 o
       779    1   2   9   4     33.54     45.54     79.98 <
       780    1   2   9   8    288.03    221.95     75.77 <
       781    1   2   9  12     23.55     50.51     74.24 <
       782    1   2   9  16     66.76    367.37    118.25 o
       783    1   2   9  20     20.41    -40.56     79.60 <
       784    1   2   9  24      5.08   -153.45    114.80 <
       785    1   2   9  28     27.53     66.97    103.32 <
       786    1   2  10 -21    172.00    -94.14     96.43 <
       787    1   2  10 -17    410.71    402.96    134.70 <
       788    1   2  10 -14     37.64     91.08    118.25 <
       789    1   2  10 -10     13.65     34.06    112.12 <
       790    1   2  10  -6     20.99     79.98    103.32 <
       791    1   2  10  10     11.68    -30.23    121.31 <
       792    1   2  10  18      3.94   -246.06    163.02 <
       793    1   2  10  22     34.34   -126.28    115.18 <
       794    1   2  10  26     23.67   -147.71    201.29 <
       795    1   2  11 -20      0.68    164.93    157.66 <
       796    1   2  11 -19    260.77    226.16    136.62 <
       797    1   2  11 -18     13.53    101.79    138.91 <
       798    1   2  11 -16     28.04     71.56    123.99 <
       799    1   2  11  12    118.24    239.17    137.00 <
       800    1   2  11  20     11.55    -36.35    117.10 <
       801    1   2  11  24      5.19    -66.97     99.11 <
       802    1   3   0 -26    713.28    403.34    172.97 <
       803    1   3   0 -22    577.29    483.70     94.14 o
       804    1   3   0 -18   1843.49   1801.63    134.32 o
       805    1   3   0 -14   2010.04   2193.11    119.39 o
       806    1   3   0 -10   8620.81   8752.54    184.45 o
       807    1   3   0  -6   7563.17   7320.57    118.63 o
       808    1   3   0  -2   2330.11   2347.33     46.69 o
       809    1   3   0   2    195.63    234.96     17.22 o
       810    1   3   0   6   7907.19   9075.90    122.46 o
       811    1   3   0  10  11504.40  11979.60    158.81 o
       812    1   3   0  14   3972.33   3801.11    114.42 o
       813    1   3   0  18   8057.94   8088.22    209.32 o
       814    1   3   0  22   1807.04   1767.19     90.31 o
       815    1   3   0  26    206.96     99.11     56.64 <
       816    1   3   0  30    556.42    451.56    196.31 <
       817    1   3   1 -28    453.65    -40.18    158.04 <
       818    1   3   1 -27      2.83     23.34     92.99 <
       819    1   3   1 -24    415.39    361.24     92.22 o
       820    1   3   1 -23      0.76    -53.19     59.70 <
       821    1   3   1 -20   1427.14   1441.15     87.63 o
       822    1   3   1 -19      2.24    -11.10     50.51 <
       823    1   3   1 -16   4284.32   4383.54    106.77 o
       824    1   3   1 -15    299.47    351.68     42.86 o
       825    1   3   1 -12   3889.46   3865.40     88.40 o
       826    1   3   1 -11     46.68     95.67     29.47 o
       827    1   3   1  -8   7431.10   7428.10    100.26 o
       828    1   3   1  -7   1016.67    976.59     32.53 o
       829    1   3   1  -5    108.06    117.48     52.81 <
       830    1   3   1  -4   3426.67   3522.52     45.92 o
       831    1   3   1  -3    103.76    104.47     13.39 o
       832    1   3   1  -1     28.62     57.02     16.84 o
       833    1   3   1   0      3.08     34.06     11.10 o
       834    1   3   1   1     18.44      1.53     10.71 <
       835    1   3   1   3    362.73    334.46     21.05 o
       836    1   3   1   4   4150.70   4416.45     68.50 o
       837    1   3   1   5   1186.08   1164.10     34.06 o
       838    1   3   1   7   1301.94   1352.76     30.61 o
       839    1   3   1   8   7976.85   8994.39    107.15 o
       840    1   3   1   9    137.59    175.26     13.78 o
       841    1   3   1  11      3.24     12.25     13.39 <
       842    1   3   1  12   4505.93   4858.06     65.05 o
       843    1   3   1  13      9.44    -21.05     18.37 <
       844    1   3   1  15    386.53    321.06     26.02 o
       845    1   3   1  16   4787.96   4868.39     91.84 o
       846    1   3   1  19    332.76    304.61     32.53 o
       847    1   3   1  20   4975.89   4953.34    101.79 o
       848    1   3   1  23      3.32    -16.45     32.53 <
       849    1   3   1  24    949.75    997.25     52.43 o
       850    1   3   1  27      2.40     -5.74     38.27 <
       851    1   3   1  28    560.45    376.55     51.66 o
       852    1   3   1  31     17.33     14.54     57.40 <
       853    1   3   1  32    110.06    -71.18     87.63 <
       854    1   3   1  35      4.83    -46.69     73.86 <
       855    1   3   2 -29     15.02    -57.78    125.14 <
       856    1   3   2 -26    489.31    306.52    135.08 <
       857    1   3   2 -25      0.46     39.03     64.29 <
       858    1   3   2 -22    736.47    647.10     71.56 o
       859    1   3   2 -21      7.28    -23.73     55.11 <
       860    1   3   2 -18   2524.20   2516.09    104.85 o
       861    1   3   2 -17    370.93    296.19     53.57 o
       862    1   3   2 -14   4373.85   4207.89    112.89 o
       863    1   3   2 -13    369.61    328.72     44.39 o
       864    1   3   2 -10   5090.70   5270.20    115.95 o
       865    1   3   2  -9    540.11    609.60     39.80 o
       866    1   3   2  -6   3257.07   3310.14     50.13 o
       867    1   3   2  -5   2221.68   2304.47     37.88 o
       868    1   3   2  -3   1451.02   1564.37     53.57 o
       869    1   3   2  -2    205.28    255.24     25.64 o
       870    1   3   2  -1     12.52      5.74     12.25 <
       871    1   3   2   1     47.79     40.56     14.92 <
       872    1   3   2   2     42.35     45.54     17.22 <
       873    1   3   2   3    456.05    495.18     24.49 o
       874    1   3   2   5    523.59    555.26     24.87 o
       875    1   3   2   6   3737.71   3895.25     65.44 o
       876    1   3   2   7     39.28     57.78     17.60 o
       877    1   3   2   9   2065.85   2020.52     47.83 o
       878    1   3   2  10   4755.46   4957.17     74.62 o
       879    1   3   2  11    252.58    261.37     21.05 o
       880    1   3   2  13    191.32    151.16     20.28 o
       881    1   3   2  14   2909.20   2941.62     57.40 o
       882    1   3   2  15      7.86     47.45     69.65 <
       883    1   3   2  17    344.81    339.05     29.85 o
       884    1   3   2  18   5814.84   5882.48    109.83 o
       885    1   3   2  21     24.15     13.39     32.53 <
       886    1   3   2  22   2316.95   2194.26     76.15 o
       887    1   3   2  25      0.20     18.37     35.97 <
       888    1   3   2  26    761.19    551.05     47.83 o
       889    1   3   2  29      1.01    -28.32     68.50 <
       890    1   3   2  30    425.94    303.46     79.21 o
       891    1   3   2  33     77.97     31.38     61.99 <
       892    1   3   2  34      0.25   -136.62    166.85 <
       893    1   3   3 -28    276.24    140.06    135.85 <
       894    1   3   3 -27     11.56    125.14     71.94 <
       895    1   3   3 -24    501.17    322.21     95.67 o
       896    1   3   3 -23      2.62     -6.12     60.85 <
       897    1   3   3 -20   1085.62   1054.27     76.92 o
       898    1   3   3 -19     93.08     40.56     54.34 <
       899    1   3   3 -16   2335.81   2369.91     99.88 o
       900    1   3   3 -15    454.83    435.48     54.34 o
       901    1   3   3 -12   3059.38   3000.55     93.37 o
       902    1   3   3 -11    201.22    261.37     41.33 o
       903    1   3   3  -8   4395.44   4445.53     89.93 o
       904    1   3   3  -7   2616.24   2721.58     71.94 o
       905    1   3   3  -5     91.70     58.17     40.18 <
       906    1   3   3  -4   3216.96   3000.17     49.37 o
       907    1   3   3  -3   2445.08   2763.30     42.86 o
       908    1   3   3  -1    180.55    220.04     21.05 o
       909    1   3   3   0    269.80    266.72     20.28 o
       910    1   3   3   1    232.58    212.77     28.70 o
       911    1   3   3   3    280.06    208.94     26.02 o
       912    1   3   3   4   2154.35   2064.91     46.30 o
       913    1   3   3   5    412.78    381.14     31.38 o
       914    1   3   3   7   3787.98   3662.96     64.29 o
       915    1   3   3   8   6273.56   6447.31     96.43 o
       916    1   3   3   9     22.95     20.28     26.40 <
       917    1   3   3  11   1383.84   1480.19     45.54 o
       918    1   3   3  12   3365.08   3226.33     60.08 o
       919    1   3   3  13    571.98    536.51     87.63 o
       920    1   3   3  15    627.50    702.97     40.18 o
       921    1   3   3  16   5288.89   5421.74    135.08 o
       922    1   3   3  17    355.88    365.07     95.67 o
       923    1   3   3  19    390.53    371.58     44.39 o
       924    1   3   3  20   2348.35   2292.99     67.35 o
       925    1   3   3  23     13.46    -55.87     58.93 <
       926    1   3   3  24    786.63    742.77     58.17 o
       927    1   3   3  27     47.79     78.45     50.90 <
       928    1   3   3  28    360.63    238.79     53.19 o
       929    1   3   3  31     40.26     68.88     59.31 <
       930    1   3   3  32     81.51    113.65    132.79 <
       931    1   3   4 -26    223.48    138.53    105.24 <
       932    1   3   4 -25     29.89    102.56     85.72 <
       933    1   3   4 -22    757.07    728.61    112.51 o
       934    1   3   4 -21     46.49     37.88     69.65 <
       935    1   3   4 -18   1061.88   1095.60     74.24 o
       936    1   3   4 -17    565.74    461.51     60.46 o
       937    1   3   4 -14   2192.65   2080.99     91.84 o
       938    1   3   4 -13    503.61    555.26     53.96 o
       939    1   3   4 -10   2560.22   2454.86     83.81 o
       940    1   3   4  -9   2547.32   2718.52     76.54 o
       941    1   3   4  -6   1116.44   1135.78     53.57 o
       942    1   3   4  -5   4021.71   4254.96     75.00 o
       943    1   3   4  -3   1619.20   1505.06     98.35 o
       944    1   3   4  -2   1179.78   1197.77     42.48 o
       945    1   3   4  -1    672.66    745.45     35.59 o
       946    1   3   4   1    231.02    149.63     37.88 o
       947    1   3   4   2    157.41     95.29     29.85 o
       948    1   3   4   3    919.13    929.90     48.98 o
       949    1   3   4   5   1977.20   1958.53     68.50 o
       950    1   3   4   6   3668.98   3355.29     91.46 o
       951    1   3   4   7     13.94     24.11     26.79 <
       952    1   3   4   9   4760.07   4559.57     84.57 o
       953    1   3   4  10   2231.00   2101.27     55.49 o
       954    1   3   4  11    401.48    378.46     41.33 o
       955    1   3   4  13   1161.03   1291.53     50.13 o
       956    1   3   4  14   2945.93   2706.28     71.56 o
       957    1   3   4  15    492.21    383.44    103.32 o
       958    1   3   4  17    927.25    793.67     63.91 o
       959    1   3   4  18   2219.19   2133.41    103.32 o
       960    1   3   4  21     31.65    -13.39     63.91 <
       961    1   3   4  22   1338.41    974.29     86.87 o
       962    1   3   4  25     74.29      8.80     72.33 <
       963    1   3   4  26    615.41    454.23     53.57 o
       964    1   3   4  29      5.67     38.65     78.07 <
       965    1   3   4  30    165.43    -90.31    101.79 <
       966    1   3   4  33    128.52     23.73     91.84 <
       967    1   3   4  34     13.82   -107.15    121.31 <
       968    1   3   5 -27     42.44     21.81    131.64 <
       969    1   3   5 -24    285.34    169.91    131.64 <
       970    1   3   5 -23     17.06     47.45     99.11 <
       971    1   3   5 -20    574.31    463.04     86.48 o
       972    1   3   5 -19    241.75    271.70     86.87 o
       973    1   3   5 -16    922.13    837.29     70.03 o
       974    1   3   5 -15    653.22    722.49     75.39 o
       975    1   3   5 -12   2811.42   2677.19     97.58 o
       976    1   3   5 -11   1502.70   1545.24     94.14 o
       977    1   3   5  -8    774.92    673.51     44.39 o
       978    1   3   5  -7   5513.45   5581.31    111.74 o
       979    1   3   5  -5    486.99    421.71     53.19 o
       980    1   3   5  -4   1912.63   1867.84     52.43 o
       981    1   3   5  -3   3500.90   3643.83     90.69 o
       982    1   3   5  -1   1445.79   1413.60     93.76 o
       983    1   3   5   0    242.99    295.04     27.55 o
       984    1   3   5   1   1801.27   1675.35     61.23 o
       985    1   3   5   3   2196.83   2381.39    143.89 o
       986    1   3   5   4   2230.10   2133.79     83.42 o
       987    1   3   5   5    536.73    430.89     45.54 o
       988    1   3   5   7   6643.09   6116.68    147.33 o
       989    1   3   5   8   1299.48   1238.72     62.76 o
       990    1   3   5   9     99.94     76.54     36.74 <
       991    1   3   5  11   3955.49   3502.62     94.52 o
       992    1   3   5  12   2453.92   2372.58     66.20 o
       993    1   3   5  13    349.35    304.61     84.95 o
       994    1   3   5  15   1558.81   1623.31     68.50 o
       995    1   3   5  16   1992.28   1990.67     96.05 o
       996    1   3   5  19    614.79    567.51    107.91 o
       997    1   3   5  20   1124.79    877.47     79.98 o
       998    1   3   5  23     10.66    -14.54     70.79 <
       999    1   3   5  24    812.55    421.33     83.81 o
      1000    1   3   5  27     93.95    285.48    154.98 <
      1001    1   3   5  28    158.17     -5.74    110.21 <
      1002    1   3   5  31    118.60     95.29     97.58 <
      1003    1   3   5  32     61.93   -111.36    152.69 <
      1004    1   3   6 -26    111.12     22.20    132.02 <
      1005    1   3   6 -21    137.17    112.89    127.05 <
      1006    1   3   6 -18    357.46    279.35     91.46 o
      1007    1   3   6 -17    493.29    421.33     74.62 o
      1008    1   3   6 -14   1499.57   1570.11     89.93 o
      1009    1   3   6 -13   1526.69   1838.75    110.98 o
      1010    1   3   6 -10    632.96    547.61     53.57 o
      1011    1   3   6  -9   4218.52   4168.86    103.32 o
      1012    1   3   6  -6    508.94    475.28     39.80 o
      1013    1   3   6  -5   4252.78   4460.84    109.06 o
      1014    1   3   6  -2    915.99    832.32     40.95 o
      1015    1   3   6  -1   2389.10   2452.18     98.73 o
      1016    1   3   6   1   1878.49   1731.60     70.03 o
      1017    1   3   6   2    313.70    210.09     34.82 o
      1018    1   3   6   3    745.18    534.98     67.35 o
      1019    1   3   6   6   1140.49    961.28     78.83 o
      1020    1   3   6   9   4977.72   4365.94    122.84 o
      1021    1   3   6  10    593.88    493.27     44.39 o
      1022    1   3   6  13   2758.98   2641.99    128.96 o
      1023    1   3   6  14   1639.99   1362.32     62.38 o
      1024    1   3   6  18    576.78    324.89     65.05 o
      1025    1   3   6  22    650.45    307.67     79.21 o
      1026    1   3   6  26    243.80     -1.91     81.89 <
      1027    1   3   6  30     65.50     -5.74    183.30 <
      1028    1   3   7 -24    112.26    105.24    128.58 <
      1029    1   3   7 -23      4.53     -0.38    126.67 <
      1030    1   3   7 -20    139.28     81.51    117.10 <
      1031    1   3   7 -19    224.41    239.94     84.19 <
      1032    1   3   7 -16    253.00    128.96     76.54 <
      1033    1   3   7 -15    666.86    804.38    133.17 o
      1034    1   3   7 -12    684.84    716.37     75.00 o
      1035    1   3   7 -11   2079.79   2228.32    115.57 o
      1036    1   3   7  -8    539.90    613.81     48.22 o
      1037    1   3   7  -7   2920.03   2903.35    102.17 o
      1038    1   3   7  -4    691.73    694.94     50.13 o
      1039    1   3   7  -3   5474.54   6218.08    159.19 o
      1040    1   3   7   0     81.44     91.46     34.82 <
      1041    1   3   7   1   1766.04   1717.06    107.91 o
      1042    1   3   7   3   4094.68   3399.68    157.28 o
      1043    1   3   7   4    482.41    438.55     70.79 o
      1044    1   3   7   5    324.19    251.04     94.52 <
      1045    1   3   7   8    654.59    467.25     71.18 o
      1046    1   3   7  12    395.70    326.80     40.18 o
      1047    1   3   7  15   1220.33   1092.54    141.21 o
      1048    1   3   7  16    960.11    792.14     68.12 o
      1049    1   3   7  20    443.44    232.28     73.86 o
      1050    1   3   7  24    176.24     52.81     85.72 <
      1051    1   3   7  28     69.64   -111.74    188.66 <
      1052    1   3   7  31    105.29     29.08    110.98 <
      1053    1   3   8 -18    192.42    104.47    104.09 <
      1054    1   3   8 -17    292.52    462.65    127.81 o
      1055    1   3   8 -14    101.63     40.56     99.11 <
      1056    1   3   8 -10     66.54    204.73     79.21 <
      1057    1   3   8  -9   3994.63   4338.00    147.33 o
      1058    1   3   8  -6    363.28    319.15     91.46 o
      1059    1   3   8  -5   3355.81   3632.35    124.75 o
      1060    1   3   8  -2     41.26     78.07     54.34 <
      1061    1   3   8  -1   1962.18   2467.10    212.77 o
      1062    1   3   8   2     47.51     48.98     97.58 <
      1063    1   3   8   3    456.54     73.09     71.94 <
      1064    1   3   8   5   5020.72   4229.32    190.57 o
      1065    1   3   8   6    531.67    381.91     61.23 o
      1066    1   3   8  10     62.68     34.06     68.50 <
      1067    1   3   8  14    132.82     84.19     58.55 <
      1068    1   3   8  18    197.96    144.65     65.44 <
      1069    1   3   8  22     32.79   -223.10     79.21 <
      1070    1   3   8  30     69.00      1.53    122.07 <
      1071    1   3   9 -23      3.97    -92.99    137.00 <
      1072    1   3   9 -20      4.11   -101.03    123.60 <
      1073    1   3   9 -19    292.22    315.71     96.43 o
      1074    1   3   9 -15    776.98    707.95    129.34 o
      1075    1   3   9 -14     83.01    296.19    118.25 <
      1076    1   3   9 -12      4.09     33.68    104.09 <
      1077    1   3   9  -7   3295.32   4119.50    188.28 o
      1078    1   3   9   0     80.70     78.07     98.35 <
      1079    1   3   9   8    340.06    144.65     78.45 <
      1080    1   3   9  12     28.87     53.19     68.88 <
      1081    1   3   9  16     12.29    -28.70     67.73 <
      1082    1   3   9  20     54.43    -15.31     97.58 <
      1083    1   3   9  24      2.63    -81.51     86.10 <
      1084    1   3   9  28     54.36    -88.02     98.35 <
      1085    1   3  10 -21     45.49   -169.14    123.22 <
      1086    1   3  10 -17    499.43    489.44     97.96 o
      1087    1   3  10  10      1.01     34.06    112.12 <
      1088    1   3  10  14     50.88    153.84    128.58 <
      1089    1   3  10  18      0.05    -74.62     83.81 <
      1090    1   3  10  22      1.34   -182.54    118.63 <
      1091    1   3  10  26      4.47    -56.64    166.46 <
      1092    1   3  11 -14     61.64    245.68    133.17 <
      1093    1   3  11  24      5.62   -177.94    125.14 <
      1094    1   4   0 -28    885.93   1677.26    243.76 o
      1095    1   4   0 -26    711.69    274.38    174.50 <
      1096    1   4   0 -22    244.65    127.43     91.08 <
      1097    1   4   0 -18   1285.80   1042.79    105.62 o
      1098    1   4   0 -14   6770.92   6629.08    212.38 o
      1099    1   4   0 -10   3621.72   3733.76    140.06 o
      1100    1   4   0  -6   2626.22   2741.10     65.44 o
      1101    1   4   0  -2   2366.33   2585.35     53.96 o
      1102    1   4   0   2    165.66    215.45     20.28 o
      1103    1   4   0   6   6206.33   6355.85     93.37 o
      1104    1   4   0  10   7510.20   8041.53    115.18 o
      1105    1   4   0  14   3418.87   3945.00     99.50 o
      1106    1   4   0  18   5327.03   5563.33    159.57 o
      1107    1   4   0  22   4525.07   4333.03    148.10 o
      1108    1   4   0  26    369.36    365.84     61.23 o
      1109    1   4   0  30    224.69     66.59    188.66 <
      1110    1   4   0  34      2.49   -851.45    305.38 <
      1111    1   4   1 -27      0.21     92.61    124.75 <
      1112    1   4   1 -24    647.59    458.83     77.30 o
      1113    1   4   1 -23     34.32     18.37     63.91 <
      1114    1   4   1 -20    295.42    241.85     63.91 o
      1115    1   4   1 -19     19.68   -129.34     50.90 <
      1116    1   4   1 -16   4336.39   4158.91    123.99 o
      1117    1   4   1 -15    173.58    244.15     51.66 o
      1118    1   4   1 -12   7007.19   6899.25    147.71 o
      1119    1   4   1 -11    105.98    145.03     34.82 o
      1120    1   4   1  -8   3607.44   3664.88     83.04 o
      1121    1   4   1  -7    169.18    198.23     23.73 o
      1122    1   4   1  -4   1392.42   1423.55     34.44 o
      1123    1   4   1  -3    315.25    268.26     17.22 o
      1124    1   4   1   0    115.38    140.44     13.78 o
      1125    1   4   1   1    230.80    240.32     16.07 o
      1126    1   4   1   3      6.94    -13.78     15.69 <
      1127    1   4   1   4    999.41   1149.56     34.06 o
      1128    1   4   1   5    731.12    712.16     26.40 o
      1129    1   4   1   7    973.57    976.97     36.74 o
      1130    1   4   1   8   7669.45   7727.35    114.42 o
      1131    1   4   1   9    493.96    549.90     21.43 o
      1132    1   4   1  11    330.19    347.85     19.90 o
      1133    1   4   1  12   7406.46   7863.20    104.09 o
      1134    1   4   1  13      1.69     14.54     29.85 <
      1135    1   4   1  15    161.98    125.90     28.32 o
      1136    1   4   1  16   2212.59   2468.64     68.50 o
      1137    1   4   1  17     14.33     -3.44     44.01 <
      1138    1   4   1  19    321.94    333.31     33.29 o
      1139    1   4   1  20   5647.21   5737.83    112.12 o
      1140    1   4   1  23      0.22    -62.76     32.53 <
      1141    1   4   1  24   2148.37   1928.30     75.77 o
      1142    1   4   1  27      9.79    -26.40     39.80 <
      1143    1   4   1  28    166.32     48.98     42.86 <
      1144    1   4   1  31      1.69    -51.28     81.51 <
      1145    1   4   1  32     61.11    -13.39     58.55 <
      1146    1   4   1  35     11.54    -75.77     82.28 <
      1147    1   4   2 -25      1.02    112.89    115.95 <
      1148    1   4   2 -22    310.47    391.48     83.81 o
      1149    1   4   2 -21     10.04    -45.54     58.55 <
      1150    1   4   2 -18   1223.71   1271.25     97.96 o
      1151    1   4   2 -17     34.20      4.59     52.43 <
      1152    1   4   2 -14   7740.98   7479.00    164.17 o
      1153    1   4   2 -13   1647.01   1731.99     75.39 o
      1154    1   4   2 -10   4270.13   4161.21     93.37 o
      1155    1   4   2  -9    178.05    241.47     33.29 o
      1156    1   4   2  -6   1046.75   1050.06     36.35 o
      1157    1   4   2  -5   1185.01   1268.95     37.88 o
      1158    1   4   2  -2    819.75    784.87     26.40 o
      1159    1   4   2  -1    305.28    326.42     19.52 o
      1160    1   4   2   1    244.83    264.81     22.20 o
      1161    1   4   2   2    163.00    212.77     21.05 o
      1162    1   4   2   3      4.56     -0.38     19.13 <
      1163    1   4   2   5    146.97    116.72     31.00 o
      1164    1   4   2   6   3158.90   3066.37     59.70 o
      1165    1   4   2   7      1.12    -31.76     18.75 <
      1166    1   4   2   9   2041.74   2042.72     58.17 o
      1167    1   4   2  10   3993.43   4028.04     82.66 o
      1168    1   4   2  11     61.73     32.91     27.94 <
      1169    1   4   2  13     34.68     35.97     19.90 <
      1170    1   4   2  14   2097.49   2258.16     52.04 o
      1171    1   4   2  15      6.80      9.57     44.01 <
      1172    1   4   2  17    140.53    140.44     32.53 o
      1173    1   4   2  18   4548.37   4477.68    104.85 o
      1174    1   4   2  21    202.76    172.97     40.56 o
      1175    1   4   2  22   3843.09   3538.59     96.05 o
      1176    1   4   2  25      5.01     -6.51     37.88 <
      1177    1   4   2  26    891.21    778.36     50.90 o
      1178    1   4   2  29      0.88    -38.65     42.09 <
      1179    1   4   2  30    165.68     69.65     53.57 <
      1180    1   4   2  33     46.91    188.66     86.87 <
      1181    1   4   3 -27      5.33     48.98    124.75 <
      1182    1   4   3 -24    380.68    327.57    109.83 <
      1183    1   4   3 -23      2.29   -125.52     85.72 <
      1184    1   4   3 -20    500.27    350.91     83.81 o
      1185    1   4   3 -19      4.01     -1.91     56.64 <
      1186    1   4   3 -16   2337.22   2459.45    106.77 o
      1187    1   4   3 -15    597.94    671.98     62.38 o
      1188    1   4   3 -12   5262.89   5417.15    133.17 o
      1189    1   4   3 -11    781.42    810.12     58.55 o
      1190    1   4   3  -8   3170.78   2998.26     57.02 o
      1191    1   4   3  -7    415.55    430.13     26.40 o
      1192    1   4   3  -4    876.94    868.67     32.53 o
      1193    1   4   3  -3   2486.44   2558.18     58.17 o
      1194    1   4   3  -1    483.29    523.88     42.86 o
      1195    1   4   3   0     36.32     22.58     17.99 <
      1196    1   4   3   1    599.09    671.98     36.35 o
      1197    1   4   3   3    869.88    864.08     40.56 o
      1198    1   4   3   4   1406.47   1408.24     63.14 o
      1199    1   4   3   5    496.72    386.50     32.14 o
      1200    1   4   3   7   2953.48   2927.08     70.03 o
      1201    1   4   3   8   4114.03   4009.67     83.04 o
      1202    1   4   3   9     37.06     52.04     25.64 <
      1203    1   4   3  11   1580.68   1553.28     51.66 o
      1204    1   4   3  12   2210.19   2382.92     60.46 o
      1205    1   4   3  13    761.66    593.91     89.55 o
      1206    1   4   3  15    149.54    164.17     26.02 o
      1207    1   4   3  16   3354.17   3454.02     82.28 o
      1208    1   4   3  19    458.51    455.38     43.24 o
      1209    1   4   3  20   3768.17   3876.11     96.82 o
      1210    1   4   3  23      4.53     27.17     63.52 <
      1211    1   4   3  24   1371.07   1171.37     66.20 o
      1212    1   4   3  27    125.04     27.17     54.72 <
      1213    1   4   3  28    255.70    108.30     76.54 <
      1214    1   4   3  31      9.32    -34.82     98.73 <
      1215    1   4   3  32     14.46     17.99    132.79 <
      1216    1   4   3  35    152.40    215.06     99.11 <
      1217    1   4   4 -25      0.51     87.63    100.64 <
      1218    1   4   4 -22    335.60    153.84    146.95 <
      1219    1   4   4 -21     12.22   -100.64     82.66 <
      1220    1   4   4 -18    695.61    649.78     80.74 o
      1221    1   4   4 -17    274.91    178.33     59.70 <
      1222    1   4   4 -14   2218.57   2113.51     99.88 o
      1223    1   4   4 -13   1921.39   2174.36     98.35 o
      1224    1   4   4 -10   4053.83   3872.67    109.06 o
      1225    1   4   4  -9   1310.81   1335.92     63.14 o
      1226    1   4   4  -6    473.90    424.00     26.02 o
      1227    1   4   4  -5   1415.75   1435.80     42.48 o
      1228    1   4   4  -2    215.65    236.49     22.58 o
      1229    1   4   4  -1   1808.38   2068.36     57.40 o
      1230    1   4   4   2      1.23     -7.27     38.65 <
      1231    1   4   4   3   1294.00   1270.48     75.77 o
      1232    1   4   4   5   3223.14   3196.87    125.14 o
      1233    1   4   4   6   3229.88   3061.02     97.20 o
      1234    1   4   4   7     18.65      6.51     38.65 <
      1235    1   4   4   9   5174.00   5327.60    165.70 o
      1236    1   4   4  10   1553.37   1476.36     65.82 o
      1237    1   4   4  11     75.24     65.05     32.91 <
      1238    1   4   4  13    503.11    557.56     37.88 o
      1239    1   4   4  14   1928.35   1862.10     65.44 o
      1240    1   4   4  15    658.16    552.97    101.41 o
      1241    1   4   4  17    326.80    341.35     43.62 o
      1242    1   4   4  18   2902.97   2708.19     81.51 o
      1243    1   4   4  21    275.98    308.82     45.16 o
      1244    1   4   4  22   1768.46   1524.96     70.79 o
      1245    1   4   4  25      9.70    -64.29    118.63 <
      1246    1   4   4  26    741.34    561.00     81.89 o
      1247    1   4   4  29     53.77    -33.29    136.23 <
      1248    1   4   4  30     35.72    -95.29     88.02 <
      1249    1   4   4  33    137.93     37.88    110.98 <
      1250    1   4   4  34      0.42    -84.57     99.88 <
      1251    1   4   5 -26    302.09    472.22    116.33 o
      1252    1   4   5 -24     70.47    -63.91    131.64 <
      1253    1   4   5 -23     51.42    -10.33    160.72 <
      1254    1   4   5 -20    527.06    529.62    135.47 o
      1255    1   4   5 -19     13.69     14.92     70.41 <
      1256    1   4   5 -16    739.85    665.47     81.51 o
      1257    1   4   5 -15   1051.30   1117.79     89.55 o
      1258    1   4   5 -12   3122.19   3209.88    111.74 o
      1259    1   4   5 -11   2413.38   2744.16    121.31 o
      1260    1   4   5  -8   1591.76   1319.46     68.12 o
      1261    1   4   5  -7   3114.36   3118.80     88.40 o
      1262    1   4   5  -4    206.83    201.29     29.47 o
      1263    1   4   5  -3   1975.55   2103.95     62.38 o
      1264    1   4   5  -1   1095.40   1261.68     91.08 o
      1265    1   4   5   0    163.89    166.08     31.38 o
      1266    1   4   5   1   1708.48   2021.67     91.46 o
      1267    1   4   5   4   1839.81   1815.79     84.19 o
      1268    1   4   5   5    595.17    477.96     63.52 o
      1269    1   4   5   7   5707.38   5337.17    241.47 o
      1270    1   4   5   8   1117.83    944.44     66.20 o
      1271    1   4   5   9    117.29     90.31     44.77 <
      1272    1   4   5  11   2718.91   2878.86     92.22 o
      1273    1   4   5  12    738.85    659.35     50.13 o
      1274    1   4   5  13     47.47     70.79     78.83 <
      1275    1   4   5  15    860.39    792.14     68.88 o
      1276    1   4   5  16   2638.24   2793.53     98.73 o
      1277    1   4   5  19    878.97    855.66     75.00 o
      1278    1   4   5  20   1207.48   1049.68     88.02 o
      1279    1   4   5  23    150.78    225.01    130.88 <
      1280    1   4   5  24   1050.66    704.89     81.51 o
      1281    1   4   5  27     56.41    109.06    143.50 <
      1282    1   4   5  28    219.54    -48.22     77.68 <
      1283    1   4   5  31    123.43    289.30    160.34 <
      1284    1   4   5  32      7.44    -96.43     94.14 <
      1285    1   4   5  33    173.85    154.22    166.85 <
      1286    1   4   6 -22    277.05    164.55    138.91 <
      1287    1   4   6 -21      6.96    -42.86    102.94 <
      1288    1   4   6 -18    387.91    326.04    126.67 <
      1289    1   4   6 -17    358.97    442.76     79.21 o
      1290    1   4   6 -14    957.97    869.44    110.98 o
      1291    1   4   6 -13   1972.09   2157.52    124.37 o
      1292    1   4   6 -10   2075.84   2168.62     97.58 o
      1293    1   4   6  -9   3325.84   3033.08    102.56 o
      1294    1   4   6  -6    122.04    118.25     41.71 <
      1295    1   4   6  -5   2198.72   2323.22     70.41 o
      1296    1   4   6  -2    109.68    202.82     32.91 o
      1297    1   4   6  -1   3390.27   3577.24     96.82 o
      1298    1   4   6   2     44.40     58.55     47.07 <
      1299    1   4   6   3   1198.38   1655.07    170.67 o
      1300    1   4   6   6    957.69    785.25     63.14 o
      1301    1   4   6  10    546.79    434.34     48.22 o
      1302    1   4   6  14    986.74    793.28     53.57 o
      1303    1   4   6  17    842.61    960.51    148.10 o
      1304    1   4   6  18    654.22    518.91     58.55 o
      1305    1   4   6  22    686.45    430.51     70.79 o
      1306    1   4   6  25     41.75   -156.90    140.06 <
      1307    1   4   6  26    493.05    204.73     78.83 <
      1308    1   4   6  29    133.50    -94.14    151.92 <
      1309    1   4   6  30     18.79   -147.33    120.16 <
      1310    1   4   6  33    147.76    163.40    172.59 <
      1311    1   4   7 -24     56.44     84.95    115.18 <
      1312    1   4   7 -23     18.52    146.18    180.24 <
      1313    1   4   7 -20    132.75     36.35    126.67 <
      1314    1   4   7 -19    192.91    184.83    110.21 <
      1315    1   4   7 -16    198.42    122.84     83.81 <
      1316    1   4   7 -15    693.96    520.82     81.13 o
      1317    1   4   7 -12    612.12    801.70    168.38 o
      1318    1   4   7 -11   2226.05   2647.34    149.24 o
      1319    1   4   7  -8    635.00    537.28     59.31 o
      1320    1   4   7  -7   2097.97   2229.85    110.21 o
      1321    1   4   7  -4    509.11    523.12     43.62 o
      1322    1   4   7  -3   2707.15   3068.67    117.86 o
      1323    1   4   7   0     12.38    123.99     34.44 o
      1324    1   4   7   1   3602.34   3356.06    106.00 o
      1325    1   4   7   4    187.94    134.32     64.67 <
      1326    1   4   7   5    182.77    378.85    102.94 o
      1327    1   4   7   8    688.64    628.35     81.89 o
      1328    1   4   7  12    214.63    166.85     55.87 <
      1329    1   4   7  16    766.53    598.12     66.20 o
      1330    1   4   7  19     81.63    140.82    123.22 <
      1331    1   4   7  20    651.47    388.80     68.12 o
      1332    1   4   7  24    267.22    -32.91    117.10 <
      1333    1   4   7  28     54.45   -109.06    119.39 <
      1334    1   4   7  31    240.38    236.11    182.92 <
      1335    1   4   8 -22     16.50    -25.64    128.58 <
      1336    1   4   8 -21     11.29    -82.66    126.28 <
      1337    1   4   8 -18    119.03    156.13    126.28 <
      1338    1   4   8 -17    455.45    629.12    144.65 o
      1339    1   4   8 -13   1375.57   1333.24    197.84 o
      1340    1   4   8 -12    160.03    930.28    132.79 o
      1341    1   4   8 -10    173.98    193.25    102.56 <
      1342    1   4   8  -9   3176.37   4055.59    270.17 o
      1343    1   4   8  -5   2051.42   2582.67    239.55 o
      1344    1   4   8  -2     47.60     37.50     59.31 <
      1345    1   4   8  -1   2755.23   2272.32    115.95 o
      1346    1   4   8   1    661.51    624.14     80.74 o
      1347    1   4   8   2    177.16      9.57     58.93 <
      1348    1   4   8   3    729.10    773.00    131.64 o
      1349    1   4   8   6     83.16    189.04    105.62 <
      1350    1   4   8  10    251.66     38.27     79.21 <
      1351    1   4   8  14     13.59     22.20     75.77 <
      1352    1   4   8  17    769.14    604.24    148.10 o
      1353    1   4   8  18    125.40      3.44     76.54 <
      1354    1   4   8  22    190.70   -147.71     83.81 <
      1355    1   4   8  26     55.96    -36.35    108.30 <
      1356    1   4   8  29    125.39    128.58    184.07 <
      1357    1   4   8  30     49.21    -99.50    121.31 <
      1358    1   4   9 -19    157.23    138.15    122.46 <
      1359    1   4   9 -15   1034.21    986.92    152.30 o
      1360    1   4   9  -3   1912.33   2330.87    221.95 o
      1361    1   4   9   4      4.72     47.45    114.42 <
      1362    1   4   9   8     43.05     -4.59     81.89 <
      1363    1   4   9  12     95.53    120.93    110.59 <
      1364    1   4   9  16      1.00    -30.61    109.83 <
      1365    1   4   9  20    108.54    -50.51     84.57 <
      1366    1   4   9  24     32.75   -186.74     88.02 <
      1367    1   4   9  28     10.81   -154.98    179.86 <
      1368    1   4   9  29    598.55    644.04    206.64 o
      1369    1   4  10 -17    499.89    407.55    152.69 <
      1370    1   4  10 -13   1218.82   1047.00    159.96 o
      1371    1   4  10   2    117.25    229.60    125.52 <
      1372    1   4  10   6    108.71    298.87    136.62 <
      1373    1   4  10  14     16.08     32.14    122.07 <
      1374    1   4  10  18     21.81    120.93    103.32 <
      1375    1   4  10  22     27.55      2.30     93.76 <
      1376    1   4  10  26      1.04    -26.02    127.43 <
      1377    1   4  10  27    537.63      6.51    163.79 <
      1378    1   4  11 -15    752.52    541.87    160.72 o
      1379    1   4  11  16    178.89    239.94    142.35 <
      1380    1   4  11  20      7.44     12.63    112.51 <
      1381    1   4  11  24      3.31    -78.45    105.62 <
      1382    1   4  12 -14    175.40    329.87    160.72 <
      1383    1   4  12  18    196.06    123.60    157.28 <
      1384    1   5   0 -26    217.62   -122.07    171.44 <
      1385    1   5   0 -22    983.96    511.25    192.87 <
      1386    1   5   0 -18    823.26    784.10    100.26 o
      1387    1   5   0 -14   4654.82   4452.80    181.77 o
      1388    1   5   0 -10   4029.76   4145.90    160.72 o
      1389    1   5   0  -6   1285.80   1240.25     83.81 o
      1390    1   5   0  -2    554.82    686.52     38.27 o
      1391    1   5   0   2    204.09    259.45     25.64 o
      1392    1   5   0   6   1056.73    901.97     39.80 o
      1393    1   5   0  10   2683.93   2530.63     75.00 o
      1394    1   5   0  14   8651.93   9007.40    190.19 o
      1395    1   5   0  18   3630.60   3800.34    107.53 o
      1396    1   5   0  22   5072.79   5293.92    141.97 o
      1397    1   5   0  26   1038.85    992.28     75.77 o
      1398    1   5   0  30     22.92   -102.94     63.52 <
      1399    1   5   0  34      3.44   -581.28    299.63 <
      1400    1   5   1 -26    568.64    939.47    149.24 o
      1401    1   5   1 -24    591.93    134.32    166.08 <
      1402    1   5   1 -23     15.72      9.95     89.16 <
      1403    1   5   1 -20    557.89    389.18     85.72 o
      1404    1   5   1 -19      0.15    -82.66     57.40 <
      1405    1   5   1 -16   2107.06   1874.72    100.26 o
      1406    1   5   1 -15     13.30     26.02     51.28 <
      1407    1   5   1 -12   9026.75   8997.07    185.60 o
      1408    1   5   1 -11    463.75    513.55     55.87 o
      1409    1   5   1  -8   2865.07   2737.66     88.40 o
      1410    1   5   1  -7      2.82      1.53     34.06 <
      1411    1   5   1  -4    244.01    257.92     24.87 o
      1412    1   5   1  -3    541.53    544.93     24.87 o
      1413    1   5   1   0    143.72    170.67     20.28 o
      1414    1   5   1   1     50.17     50.51     17.99 <
      1415    1   5   1   3    484.24    334.46     40.18 o
      1416    1   5   1   4    589.74    663.94     25.26 o
      1417    1   5   1   5      2.41    -41.71     17.60 <
      1418    1   5   1   7     65.15      5.74     21.43 <
      1419    1   5   1   8   3268.07   3248.14     93.76 o
      1420    1   5   1   9    293.89    199.37     37.88 o
      1421    1   5   1  11    623.28    621.46     33.29 o
      1422    1   5   1  12   7409.27   7751.84    110.21 o
      1423    1   5   1  13     15.82     77.68     28.32 <
      1424    1   5   1  15      6.20      9.57     28.70 <
      1425    1   5   1  16   3407.91   3729.93     85.34 o
      1426    1   5   1  19    139.98    101.79     36.74 <
      1427    1   5   1  20   3528.37   3842.44     94.52 o
      1428    1   5   1  23     97.62     66.97     39.42 <
      1429    1   5   1  24   3179.74   3121.86     93.37 o
      1430    1   5   1  27      7.81    -17.60     41.71 <
      1431    1   5   1  28     80.88     56.25     41.33 <
      1432    1   5   1  31      7.67    -11.48     47.83 <
      1433    1   5   1  32      0.80    -30.61     76.92 <
      1434    1   5   1  35      6.02     21.05    104.47 <
      1435    1   5   2 -25      3.81     16.45     97.58 <
      1436    1   5   2 -22    743.78    707.57     98.73 o
      1437    1   5   2 -21     26.52    -28.32     64.29 <
      1438    1   5   2 -18   1042.46    900.82     91.84 o
      1439    1   5   2 -17      3.92    -46.30     53.96 <
      1440    1   5   2 -14   4997.63   4895.56    136.23 o
      1441    1   5   2 -13   1369.54   1484.40     89.93 o
      1442    1   5   2 -10   5130.07   5193.28    129.73 o
      1443    1   5   2  -9    421.33    371.58     48.22 o
      1444    1   5   2  -6    698.67    757.70     36.74 o
      1445    1   5   2  -5     10.07     77.30     24.49 o
      1446    1   5   2  -2     84.28    160.34     22.58 o
      1447    1   5   2  -1   1850.97   2012.10     47.83 o
      1448    1   5   2   2    152.18    164.93     21.43 o
      1449    1   5   2   3     23.47     41.71     21.43 <
      1450    1   5   2   5     53.90     79.98     37.50 <
      1451    1   5   2   6    653.55    591.61     47.45 o
      1452    1   5   2   7     14.86    -46.69     34.44 <
      1453    1   5   2   9    439.94    364.69     44.39 o
      1454    1   5   2  10   2521.28   2567.75     86.87 o
      1455    1   5   2  11      2.11     18.37     29.85 <
      1456    1   5   2  13    915.85    973.91     68.12 o
      1457    1   5   2  14   4431.84   4696.19     84.19 o
      1458    1   5   2  15    273.47    198.61     41.33 o
      1459    1   5   2  17     24.92     -5.74     31.38 <
      1460    1   5   2  18   2986.22   3123.39     82.66 o
      1461    1   5   2  21    244.93    179.86     52.04 o
      1462    1   5   2  22   3534.22   3531.32     96.82 o
      1463    1   5   2  25     31.15     17.60     66.59 <
      1464    1   5   2  26   1341.32   1278.52     75.77 o
      1465    1   5   2  29     64.36     92.22     58.93 <
      1466    1   5   2  30     27.71    -15.69     58.93 <
      1467    1   5   2  33     14.98    362.39    140.44 <
      1468    1   5   2  34      3.61    -79.21    165.70 <
      1469    1   5   3 -24    405.01    139.68    161.87 <
      1470    1   5   3 -23      9.60    -91.84     93.76 <
      1471    1   5   3 -20    887.03    658.97    101.41 o
      1472    1   5   3 -19      4.12     61.23     63.14 <
      1473    1   5   3 -16   1847.95   1745.00     98.35 o
      1474    1   5   3 -15    165.37    203.97     58.55 o
      1475    1   5   3 -12   3721.78   3851.24    121.31 o
      1476    1   5   3 -11   1587.95   1737.34     80.36 o
      1477    1   5   3  -8   2463.74   2517.24     63.91 o
      1478    1   5   3  -7     72.65     70.03     24.87 <
      1479    1   5   3  -4    153.12     94.90     24.87 o
      1480    1   5   3  -3   1272.23   1337.45     53.96 o
      1481    1   5   3   0     35.72     57.40     23.34 <
      1482    1   5   3   1   2059.04   2323.60     61.99 o
      1483    1   5   3   3   1050.93    816.63    101.03 o
      1484    1   5   3   4     20.79     -1.91     37.50 <
      1485    1   5   3   5     42.77    -34.06     34.82 <
      1486    1   5   3   7    407.62    452.70     46.69 o
      1487    1   5   3   8   3028.62   2898.76     93.37 o
      1488    1   5   3   9     46.45     -8.80     37.50 <
      1489    1   5   3  11   3484.58   3604.03    110.59 o
      1490    1   5   3  12   3348.25   3599.44    104.85 o
      1491    1   5   3  13    428.53    339.82     58.55 o
      1492    1   5   3  15    272.10    301.55     46.30 o
      1493    1   5   3  16   2844.19   3060.63     74.24 o
      1494    1   5   3  17    621.18    387.27    103.32 o
      1495    1   5   3  19     17.64     -8.80     39.03 <
      1496    1   5   3  20   3866.80   3836.32     97.96 o
      1497    1   5   3  23    191.53    154.22     54.72 <
      1498    1   5   3  24   1682.62   1614.51     86.10 o
      1499    1   5   3  27     57.12      0.38     55.87 <
      1500    1   5   3  28    266.63    159.96     58.55 <
      1501    1   5   3  31     58.81    192.87    145.03 <
      1502    1   5   3  32     14.14      6.89    109.83 <
      1503    1   5   3  35     98.56    225.40     96.82 <
      1504    1   5   4 -25     10.38    -79.60    139.29 <
      1505    1   5   4 -22    290.93    226.93    115.18 <
      1506    1   5   4 -21      0.76     26.02     81.13 <
      1507    1   5   4 -18   1142.40    927.99    117.48 o
      1508    1   5   4 -17     61.92     45.54     59.31 <
      1509    1   5   4 -14   1562.53   1577.77    112.51 o
      1510    1   5   4 -13   1671.84   1722.80    101.03 o
      1511    1   5   4 -10   2839.07   2723.50    104.85 o
      1512    1   5   4  -9   1263.75   1392.17     63.52 o
      1513    1   5   4  -6    960.40    879.77     36.74 o
      1514    1   5   4  -5    740.52    643.28     38.65 o
      1515    1   5   4  -2     52.33     78.45     26.40 <
      1516    1   5   4  -1   2590.00   2927.08     72.33 o
      1517    1   5   4   2     79.96      9.57     44.77 <
      1518    1   5   4   3    815.28    800.56     60.85 o
      1519    1   5   4   6   1431.77   1361.56     76.54 o
      1520    1   5   4   7      1.57    -40.56     42.09 <
      1521    1   5   4   9   3117.35   3161.28    107.15 o
      1522    1   5   4  10   3067.69   3079.77    101.03 o
      1523    1   5   4  11     50.89     33.68     69.26 <
      1524    1   5   4  13   2536.00   2512.26     88.40 o
      1525    1   5   4  14   1205.28   1158.74     70.41 o
      1526    1   5   4  15    632.71    441.99    105.62 o
      1527    1   5   4  17     42.98     50.13     47.45 <
      1528    1   5   4  18   2697.14   2529.10     79.21 o
      1529    1   5   4  21    160.74     71.56     69.65 <
      1530    1   5   4  22   1604.17   1408.24     72.33 o
      1531    1   5   4  25     35.52     54.72     55.87 <
      1532    1   5   4  26    796.87    642.13     60.08 o
      1533    1   5   4  29    134.80      1.91     86.48 <
      1534    1   5   4  30     51.13   -112.51     74.24 <
      1535    1   5   4  34     35.51     51.28    120.16 <
      1536    1   5   5 -24     41.55    -82.28    106.38 <
      1537    1   5   5 -20    580.34    495.56    167.99 <
      1538    1   5   5 -19      6.26     14.54    104.09 <
      1539    1   5   5 -16   1056.93    836.53     76.15 o
      1540    1   5   5 -15    753.87    686.52     86.48 o
      1541    1   5   5 -12   1346.56   1125.45     89.93 o
      1542    1   5   5 -11   1922.22   2158.29    102.94 o
      1543    1   5   5  -8   2290.63   2125.76     84.57 o
      1544    1   5   5  -7   1534.26   1542.18     66.59 o
      1545    1   5   5  -4      9.09    -40.56     28.70 <
      1546    1   5   5  -3   1793.55   1919.11     65.44 o
      1547    1   5   5   0      4.27     41.33     29.47 <
      1548    1   5   5   1   2181.17   2814.96    109.06 o
      1549    1   5   5   4     42.28    -46.69     46.69 <
      1550    1   5   5   5    877.45    711.39     64.67 o
      1551    1   5   5   8   2011.98   1945.52     97.58 o
      1552    1   5   5   9     57.57      6.12     56.25 <
      1553    1   5   5  11   4081.81   3821.01    218.51 o
      1554    1   5   5  12    719.58    667.77     60.85 o
      1555    1   5   5  15   1257.54   1272.01     81.13 o
      1556    1   5   5  16   2231.35   2195.41     90.69 o
      1557    1   5   5  19    339.28    316.47     67.73 o
      1558    1   5   5  20   1515.74   1413.22     68.88 o
      1559    1   5   5  23    241.96    140.82     76.15 <
      1560    1   5   5  24    802.16    627.20     57.78 o
      1561    1   5   5  27      2.10   -142.74    135.47 <
      1562    1   5   5  28    356.52    135.85     75.77 <
      1563    1   5   5  31    213.38    221.19    157.66 <
      1564    1   5   5  32      6.68     43.24    181.39 <
      1565    1   5   6 -21      5.91    -37.12    158.81 <
      1566    1   5   6 -17    314.99    289.30    102.94 <
      1567    1   5   6 -14    683.59    477.96     69.26 o
      1568    1   5   6 -13   1794.32   1775.23    127.43 o
      1569    1   5   6 -10   1784.95   1877.02    115.57 o
      1570    1   5   6  -9   2098.60   2203.82    120.54 o
      1571    1   5   6  -6    113.36     94.90     37.50 <
      1572    1   5   6  -5   2024.07   2069.51    103.32 o
      1573    1   5   6  -2     62.52     74.62     34.82 <
      1574    1   5   6  -1   2864.86   3259.62     97.58 o
      1575    1   5   6   2     67.98    104.85     53.96 <
      1576    1   5   6   3   2242.23   2685.61    146.56 o
      1577    1   5   6   6    283.70    168.76     55.49 o
      1578    1   5   6   7     15.66   -111.36     84.19 <
      1579    1   5   6  10    856.19    817.01     71.18 o
      1580    1   5   6  11    159.39    185.60     99.11 <
      1581    1   5   6  13   2362.25   2281.89    194.40 o
      1582    1   5   6  14    612.24    561.38     55.87 o
      1583    1   5   6  18   1291.51   1051.59     79.21 o
      1584    1   5   6  21    115.60    163.79     81.13 <
      1585    1   5   6  22    540.83    327.95     53.57 o
      1586    1   5   6  25    177.14    -80.74    145.42 <
      1587    1   5   6  26    407.71    166.46     81.51 <
      1588    1   5   6  29     77.41     19.90    150.01 <
      1589    1   5   6  30     16.79    -19.90     88.02 <
      1590    1   5   6  33    333.59    464.18    191.34 <
      1591    1   5   7 -22     37.28    263.66    117.48 <
      1592    1   5   7 -20    173.35    226.16    142.35 <
      1593    1   5   7 -19     84.08    -33.29    126.67 <
      1594    1   5   7 -16    251.71    174.50    132.41 <
      1595    1   5   7 -15   1002.26    895.84    141.21 o
      1596    1   5   7 -12    447.66    501.30    158.43 o
      1597    1   5   7 -11   1811.62   2404.35    263.66 o
      1598    1   5   7  -8    685.96    537.28     73.47 o
      1599    1   5   7  -7   1466.59   1390.26     99.50 o
      1600    1   5   7  -4    117.00     74.62     68.12 <
      1601    1   5   7  -3   1074.10   1063.84     83.04 o
      1602    1   5   7   0      3.38    173.35     44.01 o
      1603    1   5   7   1   4076.03   4773.49    270.55 o
      1604    1   5   7   4      7.11    -35.59     68.50 <
      1605    1   5   7   5   1310.80   1033.22     99.88 o
      1606    1   5   7   8    220.74     99.50     74.62 <
      1607    1   5   7  12    491.40    445.05     84.57 o
      1608    1   5   7  16    642.30    585.49     65.05 o
      1609    1   5   7  20    570.57    311.11     73.47 o
      1610    1   5   7  24    255.72     53.57     71.18 <
      1611    1   5   7  28     74.44   -137.38     98.35 <
      1612    1   5   7  31    358.58    528.09    189.42 <
      1613    1   5   8 -18     65.82    101.79    131.26 <
      1614    1   5   8 -14    199.51    249.89    163.79 <
      1615    1   5   8 -13   1506.21   1226.47    160.72 o
      1616    1   5   8  -9   2137.91   2219.51    198.23 o
      1617    1   5   8  -6     73.52     37.12     89.55 <
      1618    1   5   8  -5   1683.43   1553.66    118.25 o
      1619    1   5   8  -2      5.12     12.63     98.73 <
      1620    1   5   8  -1   1537.22   1847.55    155.37 o
      1621    1   5   8   2    128.46    239.17    113.27 <
      1622    1   5   8   3   1699.98   2148.72    218.89 o
      1623    1   5   8   6      9.51    -15.31    107.91 <
      1624    1   5   8   7     81.57    209.71    115.95 <
      1625    1   5   8  10    238.12    232.67    128.58 <
      1626    1   5   8  14     67.41     -4.97    130.11 <
      1627    1   5   8  18     89.70     61.23     74.24 <
      1628    1   5   8  21    130.01    128.20    146.56 <
      1629    1   5   8  22    247.61     45.54     66.97 <
      1630    1   5   8  26     54.92   -188.28     68.50 <
      1631    1   5   8  30     17.69    -61.61     93.76 <
      1632    1   5   9 -19     27.37    246.82    141.21 <
      1633    1   5   9 -15    963.02   1053.89    163.79 o
      1634    1   5   9 -11   1805.75   2130.73    214.68 o
      1635    1   5   9  -3   1186.38   1428.53    180.62 o
      1636    1   5   9   0     15.58     64.67     70.03 <
      1637    1   5   9   8     35.85    157.66    127.81 <
      1638    1   5   9  12    158.33    110.59    138.91 <
      1639    1   5   9  16     36.45    -20.66     89.16 <
      1640    1   5   9  20     20.29     28.32     84.19 <
      1641    1   5   9  24     96.97    -13.78     91.84 <
      1642    1   5   9  28      3.78   -126.28     91.08 <
      1643    1   5   9  29    432.67    311.50    182.92 <
      1644    1   5  10 -16      1.90     -3.83    139.68 <
      1645    1   5  10 -13   1241.85   1155.68    173.35 o
      1646    1   5  10  10     64.29    143.12    144.65 <
      1647    1   5  10  18     23.63    144.27    102.56 <
      1648    1   5  10  22     21.78    -78.83    106.38 <
      1649    1   5  10  26      0.60   -252.57    122.07 <
      1650    1   5  11 -12     10.96     82.28    145.80 <
      1651    1   5  11  20     21.29    -71.18    106.00 <
      1652    1   5  11  24      5.90     -0.77    178.71 <
      1653    1   6   0 -24    214.25    190.19    118.25 <
      1654    1   6   0 -22   1115.06    862.55    172.20 o
      1655    1   6   0 -18   2196.32   1802.40    198.61 o
      1656    1   6   0 -14   1321.85   1288.47    112.51 o
      1657    1   6   0 -10   1948.27   2005.22    137.38 o
      1658    1   6   0  -6   1912.16   2092.47    116.72 o
      1659    1   6   0  -2    556.29    491.35     34.82 o
      1660    1   6   0   2     14.02      4.97     23.34 <
      1661    1   6   0   6    718.24    617.26     42.48 o
      1662    1   6   0  10   3198.51   3354.53     95.67 o
      1663    1   6   0  14   9657.04  10129.00    212.77 o
      1664    1   6   0  18   3333.09   3676.36    112.12 o
      1665    1   6   0  22   2158.26   2159.43    131.26 o
      1666    1   6   0  26   1818.93   1542.18     93.76 o
      1667    1   6   0  30     14.86     29.47     59.31 <
      1668    1   6   0  34     19.09    650.55    299.63 <
      1669    1   6   1 -24    176.53     -7.27     98.35 <
      1670    1   6   1 -23      0.01   -152.69    107.91 <
      1671    1   6   1 -20   2000.43   1907.25    131.26 o
      1672    1   6   1 -19     63.17    146.56     68.12 <
      1673    1   6   1 -16   1934.32   1791.30    127.81 o
      1674    1   6   1 -15      2.00     74.24     56.25 <
      1675    1   6   1 -12   2740.64   2745.31    108.30 o
      1676    1   6   1 -11    262.48    283.18     56.25 o
      1677    1   6   1  -8   2529.32   2363.02     92.99 o
      1678    1   6   1  -7    131.54    132.79     44.39 <
      1679    1   6   1  -4   1030.19    989.22     44.39 o
      1680    1   6   1  -3     20.40     13.39     25.26 <
      1681    1   6   1   0     45.49     48.98     17.60 <
      1682    1   6   1   1     70.50    124.37     21.05 o
      1683    1   6   1   4    579.12    611.90     27.94 o
      1684    1   6   1   5      0.61    -49.37     19.13 <
      1685    1   6   1   7    108.36     22.58     32.14 <
      1686    1   6   1   8   1627.76   1471.38     44.77 o
      1687    1   6   1   9    159.72    -31.76     30.23 <
      1688    1   6   1  11    223.10    272.46     40.18 o
      1689    1   6   1  12   5376.55   5560.65    104.09 o
      1690    1   6   1  13     77.82     61.61     38.65 <
      1691    1   6   1  15    194.32    192.49     29.85 o
      1692    1   6   1  16   7217.98   7878.89    125.90 o
      1693    1   6   1  19     57.43    -11.48     37.50 <
      1694    1   6   1  20   1628.23   1760.69     83.81 o
      1695    1   6   1  23     95.75     22.58     42.09 <
      1696    1   6   1  24   2036.09   2126.52     84.19 o
      1697    1   6   1  27      6.37    -10.33     48.98 <
      1698    1   6   1  28    532.09    464.95     57.78 o
      1699    1   6   1  31     31.20     41.33     79.98 <
      1700    1   6   1  32     31.33      6.89     65.05 <
      1701    1   6   1  35      8.17     72.33    215.06 <
      1702    1   6   2 -24    203.79    187.13    104.09 <
      1703    1   6   2 -22    775.95    564.06     99.50 o
      1704    1   6   2 -21     14.12     25.26     70.03 <
      1705    1   6   2 -18   2082.12   2029.71    157.28 o
      1706    1   6   2 -17     31.04    101.79     64.29 <
      1707    1   6   2 -14   2109.55   1861.71    103.32 o
      1708    1   6   2 -13    116.50    127.43     54.72 <
      1709    1   6   2 -10   2875.48   2797.35    106.00 o
      1710    1   6   2  -9   1146.12   1039.34     68.12 o
      1711    1   6   2  -6   1518.46   1570.88     57.02 o
      1712    1   6   2  -5     31.16     56.64     27.94 <
      1713    1   6   2  -2     32.86     27.17     27.55 <
      1714    1   6   2  -1    707.93    762.67     39.03 o
      1715    1   6   2   2    181.90    159.57     21.81 o
      1716    1   6   2   3    515.76    491.35     28.70 o
      1717    1   6   2   5   1010.18   1012.56     80.36 o
      1718    1   6   2   6     74.94     31.38     43.24 <
      1719    1   6   2   7     17.26    -66.59     46.30 <
      1720    1   6   2   9     11.44    -37.50     37.50 <
      1721    1   6   2  10   1947.26   1972.69     86.10 o
      1722    1   6   2  11      0.74    -76.92     41.33 <
      1723    1   6   2  13   1364.15   1396.38     76.15 o
      1724    1   6   2  14   6211.43   6363.88    159.19 o
      1725    1   6   2  15    446.36    470.31     95.67 o
      1726    1   6   2  17    181.47    111.74     37.88 <
      1727    1   6   2  18   2529.78   2708.57     80.74 o
      1728    1   6   2  19    105.35    -76.54     87.63 <
      1729    1   6   2  21      3.31    -68.50     52.43 <
      1730    1   6   2  22   2044.20   2048.08     79.21 o
      1731    1   6   2  25     61.03      7.65     44.77 <
      1732    1   6   2  26   1362.76    979.27     80.36 o
      1733    1   6   2  29     19.24     19.52     61.61 <
      1734    1   6   2  30     64.67     76.92     61.99 <
      1735    1   6   2  33     27.76    139.29    140.06 <
      1736    1   6   2  34     10.73    128.96    145.80 <
      1737    1   6   3 -23      1.11    -92.99    103.32 <
      1738    1   6   3 -20   1155.79    891.25    122.07 o
      1739    1   6   3 -19    146.97    255.24     97.58 <
      1740    1   6   3 -16   1997.85   1951.64    106.77 o
      1741    1   6   3 -15     58.19    122.46     60.85 <
      1742    1   6   3 -12   1537.38   1597.28    111.36 o
      1743    1   6   3 -11    736.12    766.88     68.88 o
      1744    1   6   3  -8   1523.25   1454.16     71.56 o
      1745    1   6   3  -7    622.16    671.21     44.39 o
      1746    1   6   3  -4    977.11    923.78     46.69 o
      1747    1   6   3  -3    209.18    202.05     32.14 o
      1748    1   6   3   0     10.33     27.55     26.79 <
      1749    1   6   3   1   1944.65   2036.60     61.99 o
      1750    1   6   3   4      9.84     10.33     45.54 <
      1751    1   6   3   5    199.53    160.72     47.45 o
      1752    1   6   3   7    269.33    192.49     55.49 o
      1753    1   6   3   8    644.76    552.20     55.87 o
      1754    1   6   3   9      9.65    -29.08     53.57 <
      1755    1   6   3  11    425.39    420.94     52.81 o
      1756    1   6   3  12   5365.96   5318.03    142.35 o
      1757    1   6   3  13    116.68    147.71     83.42 <
      1758    1   6   3  15   1554.78   1710.56     86.87 o
      1759    1   6   3  16   3530.66   3615.51    119.01 o
      1760    1   6   3  17   1071.09    809.36    130.49 o
      1761    1   6   3  19     56.95     45.16     41.71 <
      1762    1   6   3  20   2704.82   2725.79     78.07 o
      1763    1   6   3  23     65.72     46.30     58.17 <
      1764    1   6   3  24   1147.26   1119.32     64.67 o
      1765    1   6   3  27      1.15    -39.42     50.90 <
      1766    1   6   3  28    206.65     29.47     52.04 <
      1767    1   6   3  31    194.46    273.99    153.07 <
      1768    1   6   3  32      0.91    -19.13     78.07 <
      1769    1   6   3  35     59.52    334.08    159.19 <
      1770    1   6   4 -22    347.40    114.80    167.99 <
      1771    1   6   4 -21     14.78     21.05    140.44 <
      1772    1   6   4 -18   1352.52   1203.51    108.30 o
      1773    1   6   4 -17    178.52    198.99     68.50 <
      1774    1   6   4 -14   1500.51   1524.96    114.80 o
      1775    1   6   4 -13    715.01    569.42     70.03 o
      1776    1   6   4 -10    727.30    639.45     65.44 o
      1777    1   6   4  -9   1212.64   1066.13     92.61 o
      1778    1   6   4  -6   1433.77   1374.19     61.61 o
      1779    1   6   4  -5    824.58    847.62     47.45 o
      1780    1   6   4  -2     27.68     27.94     29.85 <
      1781    1   6   4  -1   1377.41   1575.47     64.29 o
      1782    1   6   4   2    143.70     79.21     50.51 <
      1783    1   6   4   3   1145.26   1472.15     92.99 o
      1784    1   6   4   6     42.62     47.83     49.75 <
      1785    1   6   4   7    126.04   -100.64     57.78 <
      1786    1   6   4  10   3023.15   2764.44    103.32 o
      1787    1   6   4  11    310.55    199.76     92.22 <
      1788    1   6   4  13   2728.77   2919.04    190.96 o
      1789    1   6   4  14   2862.35   2983.33    110.98 o
      1790    1   6   4  17    762.11    724.79     72.33 o
      1791    1   6   4  18   1853.02   1862.10     98.35 o
      1792    1   6   4  21     31.92     82.28     67.73 <
      1793    1   6   4  22   1509.32   1384.52     66.20 o
      1794    1   6   4  25      6.47     -1.91     50.13 <
      1795    1   6   4  26    464.34    317.24     54.72 o
      1796    1   6   4  29     99.10    147.71    151.54 <
      1797    1   6   4  30    150.20    -44.77     76.54 <
      1798    1   6   4  33    121.63    242.62    161.11 <
      1799    1   6   4  34     17.99     31.38    109.83 <
      1800    1   6   5 -22     37.55     -9.18     86.87 <
      1801    1   6   5 -20    351.26    210.09    162.64 <
      1802    1   6   5 -19     35.50   -106.77    127.43 <
      1803    1   6   5 -16   1255.29   1038.96    130.49 o
      1804    1   6   5 -15    370.96    385.74     82.28 o
      1805    1   6   5 -12    617.23    359.33    119.78 o
      1806    1   6   5 -11   1208.72   1096.75     78.45 o
      1807    1   6   5  -8   1217.70   1107.84     78.83 o
      1808    1   6   5  -7   1309.51   1239.87     69.26 o
      1809    1   6   5  -4    253.05    217.36     39.80 o
      1810    1   6   5  -3   1762.32   1964.65     88.40 o
      1811    1   6   5   0    134.78    143.50     40.56 o
      1812    1   6   5   1   1622.71   2212.63    131.26 o
      1813    1   6   5   4     80.31     17.99     55.87 <
      1814    1   6   5   5   1237.72   1191.27     83.04 o
      1815    1   6   5   8    677.69    557.94     64.67 o
      1816    1   6   5   9      0.02     -8.04     88.78 <
      1817    1   6   5  12   2361.93   2414.68    117.10 o
      1818    1   6   5  16   1400.12   1391.41     90.31 o
      1819    1   6   5  19    562.39    619.93     89.93 o
      1820    1   6   5  20   1650.27   1500.85     89.16 o
      1821    1   6   5  23     48.54    -44.39     69.26 <
      1822    1   6   5  24    514.21    353.97     50.51 o
      1823    1   6   5  27      0.93    128.96    153.07 <
      1824    1   6   5  28    213.91     44.77     78.83 <
      1825    1   6   5  31    132.98    309.58    167.61 <
      1826    1   6   5  32      6.77     65.82    122.46 <
      1827    1   6   6 -17    253.11    544.55    183.68 <
      1828    1   6   6 -13   1124.17   1009.11    150.01 o
      1829    1   6   6 -10    613.99    599.65     97.96 o
      1830    1   6   6  -9   1643.25   1260.15    140.82 o
      1831    1   6   6  -6    514.71    481.79     48.60 o
      1832    1   6   6  -5   2255.97   2196.55    113.65 o
      1833    1   6   6  -2     48.94     14.54     62.76 <
      1834    1   6   6  -1   1631.49   2036.98    100.26 o
      1835    1   6   6   2      4.29    -30.61     73.09 <
      1836    1   6   6   3   1383.90   1868.98    112.12 o
      1837    1   6   6   6      5.80    -17.99     60.08 <
      1838    1   6   6   7    544.21    237.26     81.89 <
      1839    1   6   6  10    911.17    726.32     76.54 o
      1840    1   6   6  14    948.02    877.86     78.45 o
      1841    1   6   6  17   1435.98   1721.65    172.20 o
      1842    1   6   6  18   1174.63   1101.34     88.78 o
      1843    1   6   6  21    238.85    181.39     86.48 <
      1844    1   6   6  22    461.05    355.12     63.14 o
      1845    1   6   6  25      0.47   -114.04    143.50 <
      1846    1   6   6  26    173.73    -65.05     74.24 <
      1847    1   6   6  30     55.07    -11.10    177.94 <
      1848    1   6   7 -20    185.56     41.71    134.70 <
      1849    1   6   7 -11   1176.49   1115.88    149.24 o
      1850    1   6   7  -8    400.02    351.68    146.56 <
      1851    1   6   7  -7   1563.06   1803.93    141.59 o
      1852    1   6   7  -4     53.51     83.81     79.98 <
      1853    1   6   7  -3   1507.12   1447.66    113.65 o
      1854    1   6   7   0      0.90    -20.28     63.91 <
      1855    1   6   7   4     12.58    -60.08     78.07 <
      1856    1   6   7   8     75.14    -22.96     76.15 <
      1857    1   6   7  12    692.52    748.51     99.88 o
      1858    1   6   7  16    405.41    419.79    102.17 o
      1859    1   6   7  20    581.74    389.56     64.67 o
      1860    1   6   7  24    287.24    125.52     73.09 <
      1861    1   6   7  28     50.79    -99.50     91.08 <
      1862    1   6   8 -18     53.80    124.75     90.69 <
      1863    1   6   8 -17    226.67    209.32    146.95 <
      1864    1   6   8 -13    839.29    851.45    153.07 o
      1865    1   6   8  -9   1360.93   1599.20    188.66 o
      1866    1   6   8  -5   2658.93   2417.74    186.74 o
      1867    1   6   8  -2      5.74   -139.68    107.15 <
      1868    1   6   8   2     13.32     -7.27    113.65 <
      1869    1   6   8   3    981.95    961.28    163.79 o
      1870    1   6   8   6     47.01     65.82    123.99 <
      1871    1   6   8   7    378.68    523.12    146.18 o
      1872    1   6   8  10    109.03    108.30     88.78 <
      1873    1   6   8  14    199.67    227.69    140.82 <
      1874    1   6   8  18    168.20    222.72    105.24 <
      1875    1   6   8  22    108.71     79.98     81.51 <
      1876    1   6   8  26     29.15   -125.14     82.66 <
      1877    1   6   8  30      6.45   -144.65     75.77 <
      1878    1   6   9 -14      1.64    153.45    135.08 <
      1879    1   6   9   8     14.36     92.99    133.17 <
      1880    1   6   9  12     64.04     18.37    137.00 <
      1881    1   6   9  16    175.07    151.92    156.90 <
      1882    1   6   9  20      9.47     55.49    112.89 <
      1883    1   6   9  24     50.11    138.91    104.47 <
      1884    1   6   9  28      5.39    -53.19     82.28 <
      1885    1   6  10 -14      0.84     30.61    147.71 <
      1886    1   6  10  10    111.59     83.42    147.33 <
      1887    1   6  10  18      7.51   -111.36    156.13 <
      1888    1   6  10  26      2.54    103.32    111.36 <
      1889    1   6  12  18     36.90    -67.35    178.33 <
      1890    1   7   0 -18   2463.17   2185.46    254.86 o
      1891    1   7   0 -14   1128.62    840.74    105.62 o
      1892    1   7   0 -10   1048.46   1141.90    107.53 o
      1893    1   7   0  -6   1400.91   1462.20    118.25 o
      1894    1   7   0  -2    591.66    597.35     45.16 o
      1895    1   7   0   2     56.03     51.28     26.02 <
      1896    1   7   0   6    932.41    862.17     50.90 o
      1897    1   7   0  10   2927.29   2992.90     95.67 o
      1898    1   7   0  14   4682.04   4531.25    151.92 o
      1899    1   7   0  18   6210.04   6590.04    162.25 o
      1900    1   7   0  22    985.30    983.86     70.41 o
      1901    1   7   0  26    689.34    586.26     94.52 o
      1902    1   7   0  30    297.21    243.00     95.67 <
      1903    1   7   0  34      6.12    -23.34     94.90 <
      1904    1   7   1 -22    317.02    166.08    114.80 <
      1905    1   7   1 -20   1516.04   1203.13    187.89 o
      1906    1   7   1 -19     67.25    101.41     93.76 <
      1907    1   7   1 -16   1690.02   1236.81     88.78 o
      1908    1   7   1 -15     20.08    -28.32     61.99 <
      1909    1   7   1 -12   1005.32    931.43     73.86 o
      1910    1   7   1 -11      2.17    -21.81     53.57 <
      1911    1   7   1  -8   2192.65   1998.71     95.29 o
      1912    1   7   1  -7    205.77    128.96     67.35 <
      1913    1   7   1  -4   1461.27   1357.73     58.93 o
      1914    1   7   1  -3     43.07     44.77     30.23 <
      1915    1   7   1   0     69.07     24.11     28.32 <
      1916    1   7   1   1     75.00     46.30     23.34 <
      1917    1   7   1   4    213.86    220.42     24.11 o
      1918    1   7   1   5      1.15    -14.16     22.58 <
      1919    1   7   1   8   1291.02   1100.57     44.39 o
      1920    1   7   1   9     11.01     34.06     79.21 <
      1921    1   7   1  11     89.90     66.97     39.42 <
      1922    1   7   1  12   3822.95   3889.51     89.93 o
      1923    1   7   1  13    123.44     96.43     42.09 <
      1924    1   7   1  15    317.02    293.51     60.46 o
      1925    1   7   1  16   8673.92   8813.00    219.65 o
      1926    1   7   1  19    167.64    104.85     35.97 <
      1927    1   7   1  20   1965.28   2133.41     68.12 o
      1928    1   7   1  23      6.61    -57.78     59.31 <
      1929    1   7   1  24    411.54    381.14     51.28 o
      1930    1   7   1  27      0.51      1.15     70.79 <
      1931    1   7   1  28    808.40    545.69     71.56 o
      1932    1   7   1  31     13.98    153.07     88.02 <
      1933    1   7   1  32     17.63    -53.57     66.20 <
      1934    1   7   1  35     10.08    135.85    139.68 <
      1935    1   7   2 -18   1897.43   1416.28    121.31 o
      1936    1   7   2 -17    194.26    209.32     73.09 <
      1937    1   7   2 -14   1153.49   1106.70     99.50 o
      1938    1   7   2 -13      3.41    -29.85     57.40 <
      1939    1   7   2 -10   1504.39   1474.83     83.81 o
      1940    1   7   2  -9    587.96    409.08     59.31 o
      1941    1   7   2  -6   1488.98   1507.74     73.47 o
      1942    1   7   2  -5    793.85    737.41     45.54 o
      1943    1   7   2  -2    443.49    362.39     38.27 o
      1944    1   7   2  -1    154.80    121.31     34.82 o
      1945    1   7   2   2      9.56     -8.04     26.79 <
      1946    1   7   2   3    319.85    336.37     35.97 o
      1947    1   7   2   5    831.27    677.72    106.00 o
      1948    1   7   2   6    669.84    465.33     37.50 o
      1949    1   7   2   7      5.16    -50.13     54.72 <
      1950    1   7   2  10   1443.37   1330.94     87.63 o
      1951    1   7   2  11    152.08    131.64     45.54 <
      1952    1   7   2  13    200.97    201.29    101.79 <
      1953    1   7   2  14   4077.68   4032.63    128.96 o
      1954    1   7   2  15     49.75     29.85     69.26 <
      1955    1   7   2  17    472.42    557.17     48.60 o
      1956    1   7   2  18   3801.56   4222.05    102.94 o
      1957    1   7   2  21      6.82    -78.07     55.49 <
      1958    1   7   2  22   1053.17    975.06     60.08 o
      1959    1   7   2  25      0.01    -27.17    113.65 <
      1960    1   7   2  26    623.67    536.51     57.78 o
      1961    1   7   2  29      1.85    111.74     85.72 <
      1962    1   7   2  30    304.90    311.50     72.71 o
      1963    1   7   2  33     46.34    197.08    148.86 <
      1964    1   7   2  34      1.66   -116.33    111.36 <
      1965    1   7   3 -20   1027.98    664.32    165.32 o
      1966    1   7   3 -19    126.14    212.77    106.38 <
      1967    1   7   3 -16   1407.06   1146.88    118.63 o
      1968    1   7   3 -15    140.34    118.63     82.28 <
      1969    1   7   3 -12    908.25    843.80     89.93 o
      1970    1   7   3 -11     69.64     43.24     55.49 <
      1971    1   7   3  -8    837.93    774.92     66.59 o
      1972    1   7   3  -7   1036.68    982.71     61.23 o
      1973    1   7   3  -4   1536.59   1246.75     65.05 o
      1974    1   7   3  -3    436.29    469.54     45.16 o
      1975    1   7   3   0    122.03     51.66     31.38 <
      1976    1   7   3   1    593.70    579.37     42.48 o
      1977    1   7   3   4    461.29    494.03     44.01 o
      1978    1   7   3   5    388.45    421.33     61.61 o
      1979    1   7   3   8    500.13    452.70     59.31 o
      1980    1   7   3   9     18.47     -6.89     52.81 <
      1981    1   7   3  11    182.64     95.29     63.14 <
      1982    1   7   3  12   3122.56   3132.96    117.10 o
      1983    1   7   3  13     47.94     97.20     84.95 <
      1984    1   7   3  15    993.41   1025.57     84.57 o
      1985    1   7   3  16   4158.87   4176.13    135.85 o
      1986    1   7   3  19    327.44    368.90     78.45 o
      1987    1   7   3  20   1672.15   1700.99    102.17 o
      1988    1   7   3  23      5.25    -59.31     93.76 <
      1989    1   7   3  24    837.69    710.24     57.78 o
      1990    1   7   3  27      1.17    -40.56    126.28 <
      1991    1   7   3  28    247.77    183.68     56.64 o
      1992    1   7   3  31    132.56    223.10    151.54 <
      1993    1   7   3  32     58.84    -91.46     71.18 <
      1994    1   7   4 -18    842.98    680.01    156.90 o
      1995    1   7   4 -14    910.78    685.75     89.55 o
      1996    1   7   4 -13    138.76     65.44    127.81 <
      1997    1   7   4 -10    293.09    290.07     77.68 o
      1998    1   7   4  -9    827.23    797.11     70.41 o
      1999    1   7   4  -6    853.34    779.13     55.11 o
      2000    1   7   4  -5   1954.75   1805.46     97.20 o
      2001    1   7   4  -3    107.45     10.71      4.97 <
      2002    1   7   4  -2    548.73    446.20     44.77 o
      2003    1   7   4  -1    710.73    630.27     57.78 o
      2004    1   7   4   2    219.04     99.11     43.24 <
      2005    1   7   4   3    491.92    571.33     68.12 o
      2006    1   7   4   6    119.97    154.60     57.40 <
      2007    1   7   4   7    254.98     67.73     70.03 <
      2008    1   7   4  10   1244.03   1152.62     89.16 o
      2009    1   7   4  11    162.42    130.11     98.35 <
      2010    1   7   4  14   3552.14   3483.11    125.90 o
      2011    1   7   4  15    533.83    512.40    108.30 o
      2012    1   7   4  17    888.43    747.75     96.05 o
      2013    1   7   4  18   1478.53   1664.64    102.94 o
      2014    1   7   4  21     66.93     23.73    121.69 <
      2015    1   7   4  22   1131.07   1177.87     89.55 o
      2016    1   7   4  25      9.17     74.62     85.72 <
      2017    1   7   4  26    364.37    184.07     55.11 o
      2018    1   7   4  29     59.98    176.80    104.47 <
      2019    1   7   4  30    129.94    -86.10     69.26 <
      2020    1   7   4  33    129.29    162.64    169.52 <
      2021    1   7   4  34      6.70    -34.82     76.92 <
      2022    1   7   5 -15    176.26    172.20    131.26 <
      2023    1   7   5 -12    498.97    333.69     98.73 o
      2024    1   7   5 -11    501.70    456.15     82.66 o
      2025    1   7   5  -8    279.15    266.34     71.56 o
      2026    1   7   5  -7   1692.90   1560.17     97.96 o
      2027    1   7   5  -4    884.69    642.51     63.91 o
      2028    1   7   5  -3   2433.12   2426.54    102.17 o
      2029    1   7   5   0     17.44      2.68     43.24 <
      2030    1   7   5   1    735.60    790.99     59.31 o
      2031    1   7   5   4    178.89    202.43     81.51 <
      2032    1   7   5   5    232.12    232.67     79.60 <
      2033    1   7   5   8    321.31    332.54     65.44 o
      2034    1   7   5   9    110.41    -35.59     75.00 <
      2035    1   7   5  12   1865.16   1699.08    108.68 o
      2036    1   7   5  16   1473.56   1388.73     99.11 o
      2037    1   7   5  19    702.53    592.00    141.97 o
      2038    1   7   5  20   1170.51   1103.25     85.72 o
      2039    1   7   5  23     78.87      3.06    106.38 <
      2040    1   7   5  24    400.18    324.13     70.03 o
      2041    1   7   5  27     19.64     25.26    105.62 <
      2042    1   7   5  28    120.08    -34.82     61.23 <
      2043    1   7   5  31     64.69     88.78    156.51 <
      2044    1   7   5  32     74.70    -22.58     80.74 <
      2045    1   7   6 -14    563.86    521.20    137.00 o
      2046    1   7   6 -13    343.27    355.89    130.49 <
      2047    1   7   6 -10    184.08      2.68    108.30 <
      2048    1   7   6  -9   1059.50   1002.61    115.18 o
      2049    1   7   6  -6    423.95    353.21     76.54 o
      2050    1   7   6  -2     84.27    120.16     75.39 <
      2051    1   7   6  -1   1911.68   1852.15    106.38 o
      2052    1   7   6   2     35.25     21.43    106.38 <
      2053    1   7   6   3    598.49    596.59    100.64 o
      2054    1   7   6   6     15.14    -71.56     75.77 <
      2055    1   7   6   7    310.33    187.13     84.95 <
      2056    1   7   6  10    475.80    352.06     72.71 o
      2057    1   7   6  11    236.72     94.90     81.51 <
      2058    1   7   6  14   1441.87   1378.78    110.21 o
      2059    1   7   6  18    727.33    666.24     78.45 o
      2060    1   7   6  21    527.01    428.60    126.67 o
      2061    1   7   6  22    306.48    251.80     70.41 o
      2062    1   7   6  25     47.53     26.79    110.59 <
      2063    1   7   6  26    137.74     10.71     89.93 <
      2064    1   7   6  30     72.62   -114.42     71.94 <
      2065    1   7   7 -15    392.14    374.64    147.33 <
      2066    1   7   7  -7   1296.80   1339.36    150.01 o
      2067    1   7   7  -3   2131.07   2201.53    153.07 o
      2068    1   7   7   0    128.99    106.77     70.41 <
      2069    1   7   7   1   1103.79   1069.19    119.01 o
      2070    1   7   7   5    695.68    653.61    161.49 o
      2071    1   7   7   8     84.57     25.64     86.10 <
      2072    1   7   7   9     62.98     -1.53    127.43 <
      2073    1   7   7  12    640.86    729.00    107.91 o
      2074    1   7   7  16    458.56    402.96     81.13 o
      2075    1   7   7  20    382.50    370.05     88.78 o
      2076    1   7   7  24    203.41    185.21     77.68 <
      2077    1   7   7  28     36.09     84.19    121.31 <
      2078    1   7   8  -5   2183.98   1513.86    216.98 o
      2079    1   7   8   6     84.96     63.91    127.43 <
      2080    1   7   8  10    100.60    272.46    139.29 <
      2081    1   7   8  14    321.09    141.59    145.42 <
      2082    1   7   8  18     95.22      5.36    101.79 <
      2083    1   7   8  22     29.56     26.02    112.89 <
      2084    1   7   8  26     49.72   -102.17    113.27 <
      2085    1   7   9 -14      1.72    -81.51    119.01 <
      2086    1   7   9   8      4.19    122.07    139.29 <
      2087    1   7   9  12     13.46    104.85    155.75 <
      2088    1   7   9  16    123.64    173.73    158.43 <
      2089    1   7   9  20     33.86     51.28    112.89 <
      2090    1   7   9  24     11.57   -120.54    173.35 <
      2091    1   7  10  14      6.28    302.31    168.38 <
      2092    1   7  11  12     72.80    236.49    169.91 <
      2093    1   8   0 -18   1398.50   1068.05    195.93 o
      2094    1   8   0 -14    811.58    555.64    110.59 o
      2095    1   8   0 -10    577.01    552.20     97.58 o
      2096    1   8   0  -6   1592.10   1498.94    118.63 o
      2097    1   8   0  -2    903.50    886.28     75.39 o
      2098    1   8   0   2      2.83    -58.55     37.88 <
      2099    1   8   0   6   1249.13   1258.62     66.97 o
      2100    1   8   0  10   3065.20   2884.22    102.56 o
      2101    1   8   0  14   1528.83   1385.67     80.36 o
      2102    1   8   0  18   4732.91   4468.88    159.96 o
      2103    1   8   0  22   1873.96   1982.64    135.47 o
      2104    1   8   0  26    348.44    401.43     90.69 o
      2105    1   8   0  30    531.56    516.99    101.41 o
      2106    1   8   0  34      0.08      3.44     96.43 <
      2107    1   8   1 -19      4.37     76.15    106.38 <
      2108    1   8   1 -16   1249.38   1069.19    130.88 o
      2109    1   8   1 -15     72.12    -74.62    102.56 <
      2110    1   8   1 -12    585.90    501.30     84.19 o
      2111    1   8   1 -11      1.74    -24.87     57.78 <
      2112    1   8   1  -8   1998.37   1991.44    101.41 o
      2113    1   8   1  -7    157.27    276.67     58.55 o
      2114    1   8   1  -4   1939.22   1731.22     81.51 o
      2115    1   8   1  -3     87.13    137.76     61.99 <
      2116    1   8   1   0    166.33     76.15     35.97 <
      2117    1   8   1   1     34.56     17.60     33.68 <
      2118    1   8   1   4    175.59    218.89     29.85 o
      2119    1   8   1   5     13.43     31.00     29.08 <
      2120    1   8   1   8   2647.70   2203.06     64.29 o
      2121    1   8   1   9      1.28    -34.06     95.29 <
      2122    1   8   1  11    137.24     76.54     73.47 <
      2123    1   8   1  12   3060.73   2896.85     84.19 o
      2124    1   8   1  13     18.23   -121.31     48.98 <
      2125    1   8   1  15     88.71     18.37     50.51 <
      2126    1   8   1  16   3127.29   3181.18    124.75 o
      2127    1   8   1  20   3045.42   2945.83     98.73 o
      2128    1   8   1  23     20.26    -22.20    106.38 <
      2129    1   8   1  24    492.47    586.26     66.59 o
      2130    1   8   1  27      2.90      9.57     85.72 <
      2131    1   8   1  28    391.52    322.60     68.12 o
      2132    1   8   1  31      1.18    134.32     91.84 <
      2133    1   8   1  32    148.08    127.05     70.03 <
      2134    1   8   2 -18   1092.65   1035.90    188.28 o
      2135    1   8   2 -17     94.54     20.28    137.76 <
      2136    1   8   2 -14    865.73    711.39     98.35 o
      2137    1   8   2 -13     32.74     34.06     91.46 <
      2138    1   8   2 -10    996.28    895.08     74.62 o
      2139    1   8   2  -9    212.89    244.15     73.47 o
      2140    1   8   2  -6   1653.07   1715.53     84.57 o
      2141    1   8   2  -5    824.21    822.75     76.92 o
      2142    1   8   2  -2    644.28    463.80     48.60 o
      2143    1   8   2  -1     18.02    -22.58     51.28 <
      2144    1   8   2   2      0.07    -62.76     31.00 <
      2145    1   8   2   3    248.14    177.94     34.82 o
      2146    1   8   2   6   1181.49   1129.66     55.49 o
      2147    1   8   2   7     43.27     47.83     33.68 <
      2148    1   8   2  10   1772.90   1636.32     99.11 o
      2149    1   8   2  11    145.23    -17.60     69.26 <
      2150    1   8   2  13     44.29    -46.69     83.42 <
      2151    1   8   2  14   1605.87   1564.37     70.03 o
      2152    1   8   2  15     10.32     14.92     86.48 <
      2153    1   8   2  17    374.42    408.70     82.66 o
      2154    1   8   2  18   3354.28   3576.10    132.02 o
      2155    1   8   2  21     91.26     71.18    114.80 <
      2156    1   8   2  22   1163.99   1181.32     64.67 o
      2157    1   8   2  25     13.11     65.05    124.75 <
      2158    1   8   2  26    324.32    211.62     63.14 o
      2159    1   8   2  30    412.52    355.51     73.86 o
      2160    1   8   2  33     54.21    252.95    148.10 <
      2161    1   8   2  34     41.48   -135.08    103.71 <
      2162    1   8   3 -16    992.51    796.35    168.76 o
      2163    1   8   3 -15    260.06    148.48     88.02 <
      2164    1   8   3 -12    780.42    817.39    117.86 o
      2165    1   8   3 -11     28.32     32.91     76.15 <
      2166    1   8   3  -8    652.67    763.05    107.91 o
      2167    1   8   3  -7    652.78    754.25     76.92 o
      2168    1   8   3  -4    895.31    853.36     64.29 o
      2169    1   8   3  -3    792.43    761.91     77.68 o
      2170    1   8   3   0    370.30    140.44     39.80 o
      2171    1   8   3   1    177.37     80.36     50.51 <
      2172    1   8   3   4    215.12    226.54     43.62 o
      2173    1   8   3   5    289.60    315.32     45.16 o
      2174    1   8   3   8   1038.44   1091.01     82.66 o
      2175    1   8   3   9      1.53     37.50     98.73 <
      2176    1   8   3  12   1967.66   1690.66    104.85 o
      2177    1   8   3  13     87.24     50.51     94.14 <
      2178    1   8   3  15    513.49    435.87     86.10 o
      2179    1   8   3  16   2788.37   2721.58    122.84 o
      2180    1   8   3  20   1588.46   1681.47    106.00 o
      2181    1   8   3  23      8.42    -47.45    102.17 <
      2182    1   8   3  24    840.70    676.19     60.46 o
      2183    1   8   3  27      4.43     34.06     88.02 <
      2184    1   8   3  28    253.30    192.10     67.73 <
      2185    1   8   3  31     53.10     98.73     97.58 <
      2186    1   8   3  32     95.80     47.07     83.04 <
      2187    1   8   4 -14    696.38    428.60    180.24 <
      2188    1   8   4 -13    141.72     92.99    127.05 <
      2189    1   8   4 -10    483.95    396.83    103.32 o
      2190    1   8   4  -6    365.97    458.83     72.33 o
      2191    1   8   4  -5   1492.48   1611.06    112.51 o
      2192    1   8   4  -2    851.57    671.21     73.47 o
      2193    1   8   4  -1    793.56    725.93     71.56 o
      2194    1   8   4   2      3.45    -57.78     52.04 <
      2195    1   8   4   3    357.02    354.36     58.93 o
      2196    1   8   4   6    757.78    690.34     77.68 o
      2197    1   8   4   7     70.63    158.81     75.00 <
      2198    1   8   4  10   1135.04   1103.63     88.40 o
      2199    1   8   4  11     96.03    -59.70    105.62 <
      2200    1   8   4  14   2314.19   2192.73    114.04 o
      2201    1   8   4  15    246.28    350.53    110.59 o
      2202    1   8   4  18   1251.38   1238.34    102.94 o
      2203    1   8   4  22    774.27    676.95     80.36 o
      2204    1   8   4  26    335.89    226.54     74.62 o
      2205    1   8   4  29     39.94     66.20    158.43 <
      2206    1   8   4  30    137.88      9.95     78.07 <
      2207    1   8   4  33    123.82    273.23    170.67 <
      2208    1   8   5 -16    360.20    375.79    149.24 <
      2209    1   8   5 -11    303.01    146.18    122.46 <
      2210    1   8   5  -8    181.67    215.83     84.19 <
      2211    1   8   5  -7   1034.69    928.75    114.42 o
      2212    1   8   5  -4    639.54    561.00     88.78 o
      2213    1   8   5  -3   1832.27   1637.47    132.41 o
      2214    1   8   5   0    198.51    135.08     56.25 <
      2215    1   8   5   1    849.22    714.07     64.67 o
      2216    1   8   5   4    266.59    321.45    120.54 <
      2217    1   8   5   5     87.36     73.86     83.81 <
      2218    1   8   5   8    512.39    492.12     75.39 o
      2219    1   8   5   9     42.01   -179.09     80.36 <
      2220    1   8   5  12   1177.08   1094.45     98.73 o
      2221    1   8   5  16   1232.87   1157.59     92.61 o
      2222    1   8   5  20    827.89    795.58     85.72 o
      2223    1   8   5  24    401.47    310.35     76.15 o
      2224    1   8   5  27     21.30    -11.10    120.93 <
      2225    1   8   5  28    132.94     27.55     78.83 <
      2226    1   8   5  31     64.39     24.87    163.79 <
      2227    1   8   5  32     97.56     34.06     76.54 <
      2228    1   8   6 -14    441.98    329.48    145.80 <
      2229    1   8   6 -10    230.03    135.08    120.54 <
      2230    1   8   6  -6    235.65    126.28    106.38 <
      2231    1   8   6  -5   1811.43   1527.26    177.18 o
      2232    1   8   6  -2    231.76    334.84    117.48 <
      2233    1   8   6  -1   1779.39   1753.80    154.22 o
      2234    1   8   6   2      4.22     -9.95    110.98 <
      2235    1   8   6   6    166.82    195.55     90.31 <
      2236    1   8   6   7     52.36      8.42    128.58 <
      2237    1   8   6  10    316.04    187.89     75.77 <
      2238    1   8   6  11     45.58   -184.45     81.51 <
      2239    1   8   6  14    828.68    805.15     86.48 o
      2240    1   8   6  18    592.69    568.66     89.93 o
      2241    1   8   6  22    408.99    362.01     83.04 o
      2242    1   8   6  25      2.76    -67.73    124.37 <
      2243    1   8   6  26    113.52    -53.96     83.81 <
      2244    1   8   6  30     54.61    -11.48    180.24 <
      2245    1   8   7 -11    614.40    549.52    145.42 o
      2246    1   8   7   8    148.85      0.77    133.55 <
      2247    1   8   7  12    245.22    344.79    149.24 <
      2248    1   8   7  16    482.15    460.74    108.30 o
      2249    1   8   7  20    263.80    275.14     89.55 o
      2250    1   8   7  24    113.09     24.49    114.80 <
      2251    1   8   7  28     50.76    154.98    130.11 <
      2252    1   8   8  10    132.67    117.48    148.10 <
      2253    1   8   8  14    227.73    347.09    151.92 <
      2254    1   8   8  18     78.16     92.22     87.25 <
      2255    1   8   8  22     29.35     78.83    117.86 <
      2256    1   8   8  26     37.29    109.06    179.09 <
      2257    1   8   9   8     28.06     -0.77    147.71 <
      2258    1   8   9  12      3.60    -16.07    151.92 <
      2259    1   8   9  16     72.58     34.82    167.61 <
      2260    1   8   9  20     55.36     29.08    117.10 <
      2261    1   8   9  24      1.15     93.76    180.24 <
      2262    1   8  10  14     11.44     84.57    165.32 <
      2263    1   8  10  23    504.61    276.29    137.76 <
      2264    1   9   0 -10    817.90    616.49    163.02 o
      2265    1   9   0  -6    573.13    523.50     92.99 o
      2266    1   9   0  -2    688.02    595.06     75.00 o
      2267    1   9   0   2     12.31    -79.60     50.13 <
      2268    1   9   0   6    521.89    601.57     61.61 o
      2269    1   9   0  10   2804.73   2443.76    104.09 o
      2270    1   9   0  14   2149.72   2068.36    106.00 o
      2271    1   9   0  18   1962.37   1928.68    132.02 o
      2272    1   9   0  22   2004.90   1771.40    205.50 o
      2273    1   9   0  26    580.67    506.28     97.58 o
      2274    1   9   0  30    329.89    247.97     97.58 <
      2275    1   9   1 -16    853.42    753.87    130.88 o
      2276    1   9   1 -15     58.07    158.04    148.48 <
      2277    1   9   1 -11     10.27    -19.90     90.31 <
      2278    1   9   1  -8   1009.56    855.28    114.04 o
      2279    1   9   1  -7     47.81    215.06     87.25 <
      2280    1   9   1  -4   1176.34    985.77     71.94 o
      2281    1   9   1  -3    177.54    246.06     71.18 o
      2282    1   9   1   0    272.63    120.93     42.09 <
      2283    1   9   1   1      3.55    -86.48     36.74 <
      2284    1   9   1   4    187.79    176.41     38.65 o
      2285    1   9   1   5      2.05    -24.87     44.01 <
      2286    1   9   1   8   1942.61   1853.29     84.19 o
      2287    1   9   1   9      0.10    -17.99     56.25 <
      2288    1   9   1  12   2627.21   2354.98     85.34 o
      2289    1   9   1  13      4.59   -176.80     88.40 <
      2290    1   9   1  15     45.16    -91.46     52.81 <
      2291    1   9   1  16   1431.64   1419.34     70.41 o
      2292    1   9   1  17     32.43    -64.67     86.48 <
      2293    1   9   1  20   2740.14   2833.71    140.06 o
      2294    1   9   1  23     34.58    -50.13    117.48 <
      2295    1   9   1  24    969.00    995.34    114.80 o
      2296    1   9   1  27      0.38    -67.35     87.25 <
      2297    1   9   1  28    231.29    177.56     65.82 <
      2298    1   9   1  31      1.45     13.01    137.00 <
      2299    1   9   1  32    174.68     17.99     83.81 <
      2300    1   9   2 -16      1.86    -74.62    102.94 <
      2301    1   9   2 -14   1141.57   1001.46    131.26 o
      2302    1   9   2 -13    144.32     77.68    139.68 <
      2303    1   9   2 -10   1218.01   1030.16    104.85 o
      2304    1   9   2  -9     31.61    -18.37     76.54 <
      2305    1   9   2  -6   1009.48    839.97     93.76 o
      2306    1   9   2  -5    581.36    557.56     79.21 o
      2307    1   9   2  -2    564.91    604.63     75.00 o
      2308    1   9   2  -1    191.41    126.28     65.05 <
      2309    1   9   2   2      1.25    -58.93     45.16 <
      2310    1   9   2   3     25.72    -27.55     43.62 <
      2311    1   9   2   6   1004.62    989.60     63.14 o
      2312    1   9   2   7     90.99    109.83     45.16 <
      2313    1   9   2  10   1517.58   1182.85     66.20 o
      2314    1   9   2  14   1083.47   1105.93     60.85 o
      2315    1   9   2  15     27.71    -26.40     59.31 <
      2316    1   9   2  17    136.01    101.41     62.38 <
      2317    1   9   2  18   1773.32   1815.79     83.42 o
      2318    1   9   2  21     86.20     82.28    113.27 <
      2319    1   9   2  22   1385.93   1423.55    107.15 o
      2320    1   9   2  26    573.94    446.20     68.88 o
      2321    1   9   2  30    230.50    166.85     68.88 <
      2322    1   9   2  33      7.83    196.70    150.77 <
      2323    1   9   3 -15    162.46     44.77    159.96 <
      2324    1   9   3 -12   1066.64    949.42    207.79 o
      2325    1   9   3 -11    146.71     93.37     82.28 <
      2326    1   9   3  -8    878.14    666.24     91.46 o
      2327    1   9   3  -7    311.91    425.53    103.32 o
      2328    1   9   3  -4    452.92    416.35     72.71 o
      2329    1   9   3  -3    828.76    936.02     83.04 o
      2330    1   9   3   0    400.29    234.58     62.76 o
      2331    1   9   3   1     38.97     -3.06     55.87 <
      2332    1   9   3   4    207.04    253.71     49.37 o
      2333    1   9   3   5    112.56    109.83     46.30 <
      2334    1   9   3   8   1332.31   1170.22     92.61 o
      2335    1   9   3   9     37.74      6.12     64.67 <
      2336    1   9   3  12    951.74    867.91     86.10 o
      2337    1   9   3  13     95.19   -112.89    100.64 <
      2338    1   9   3  16   1660.25   1593.84    104.85 o
      2339    1   9   3  19    242.47     73.47    115.95 <
      2340    1   9   3  20   1545.06   1417.04    101.41 o
      2341    1   9   3  23     31.64     53.96    125.90 <
      2342    1   9   3  24   1054.01   1127.74    105.24 o
      2343    1   9   3  27     19.84     -9.95    122.46 <
      2344    1   9   3  28    281.55    204.73     61.61 o
      2345    1   9   3  31     17.29     19.90     98.35 <
      2346    1   9   3  32     20.82     97.20     82.66 <
      2347    1   9   4 -13    305.71    262.52    152.69 <
      2348    1   9   4 -10    943.63    900.82    193.63 o
      2349    1   9   4  -9    466.92    388.42    132.02 <
      2350    1   9   4  -6    243.12    185.60     70.03 <
      2351    1   9   4  -5    794.59    756.93    157.66 o
      2352    1   9   4  -2    426.82    374.64     73.86 o
      2353    1   9   4  -1    743.84    694.17     73.47 o
      2354    1   9   4   2      1.42     -3.83     58.17 <
      2355    1   9   4   3    161.66    133.17     60.85 <
      2356    1   9   4   6   1245.00   1185.91     97.58 o
      2357    1   9   4   7     34.50    184.07     74.62 <
      2358    1   9   4  10    511.45    489.44     84.57 o
      2359    1   9   4  11      7.50     11.10     85.72 <
      2360    1   9   4  14   1088.67    947.50     89.55 o
      2361    1   9   4  15    181.19     22.20     96.82 <
      2362    1   9   4  18   1272.42   1208.87     97.58 o
      2363    1   9   4  22    678.04    582.81     84.57 o
      2364    1   9   4  26    566.51    605.39     94.90 o
      2365    1   9   4  29     44.56     38.27    159.19 <
      2366    1   9   4  30    108.65     85.72     79.98 <
      2367    1   9   5 -11    344.28    141.21    140.06 <
      2368    1   9   5  -7    871.69    689.58    138.91 o
      2369    1   9   5  -3   1051.73    977.35    119.78 o
      2370    1   9   5   1    635.72    538.04    159.96 o
      2371    1   9   5   5     78.44    174.88     91.08 <
      2372    1   9   5   8    697.41    703.74     97.20 o
      2373    1   9   5   9     49.03    -21.81    117.48 <
      2374    1   9   5  12    553.39    482.94     84.57 o
      2375    1   9   5  13      7.61   -161.49    113.27 <
      2376    1   9   5  16    940.42    936.41     96.05 o
      2377    1   9   5  20    576.22    419.41     80.36 o
      2378    1   9   5  24    571.12    464.18     93.37 o
      2379    1   9   5  28    180.09    102.56     83.81 <
      2380    1   9   5  31     68.23    203.58    180.62 <
      2381    1   9   6  -2    266.59    210.85    128.20 <
      2382    1   9   6  -1   1263.94    879.39    178.71 o
      2383    1   9   6  10    254.62    123.60     75.77 <
      2384    1   9   6  14    325.32    339.43     84.57 o
      2385    1   9   6  18    478.92    563.30     94.90 o
      2386    1   9   6  22    421.13    381.14     94.14 o
      2387    1   9   6  26    158.27    174.12     91.08 <
      2388    1   9   6  29     86.44    212.77    183.68 <
      2389    1   9   6  30     47.75   -245.68    164.93 <
      2390    1   9   7   8    233.92    280.88    143.12 <
      2391    1   9   7  12    126.82    213.53    156.51 <
      2392    1   9   7  16    222.73    194.78     87.63 <
      2393    1   9   7  20    157.15    167.61     89.93 <
      2394    1   9   7  24    180.98    179.86    115.95 <
      2395    1   9   7  28    101.65    212.77    129.34 <
      2396    1   9   8  10    224.00     50.51    152.30 <
      2397    1   9   8  14     66.64    121.69    157.66 <
      2398    1   9   8  18     63.92    220.80    115.57 <
      2399    1   9   8  22     76.29     10.33    117.48 <
      2400    1   9   8  26     29.05    130.49    128.20 <
      2401    1   9   9  12      8.28    -87.63    155.37 <
      2402    1   9   9  16      7.62   -106.00    169.52 <
      2403    1   9   9  20     51.81    100.64    121.69 <
      2404    1   9  10  10     23.26    192.10    170.29 <
      2405    1   9  11  13     11.32    215.06    179.48 <
      2406    1  10   0  -6    458.03    311.88    144.65 <
      2407    1  10   0  -2    171.27    331.40    144.65 <
      2408    1  10   0   2     16.26    -73.09    114.80 <
      2409    1  10   0   6    369.14    285.86     89.55 o
      2410    1  10   0  10   1395.11   1409.01    124.37 o
      2411    1  10   0  14   1868.05   1808.52    130.11 o
      2412    1  10   0  18    748.30    678.10     96.82 o
      2413    1  10   0  22   2620.90   2463.28    160.34 o
      2414    1  10   0  26   1008.11   1156.06    180.62 o
      2415    1  10   0  30     21.77    -18.37    142.74 <
      2416    1  10   1 -11    109.90    137.38    112.89 <
      2417    1  10   1  -7      1.45   -102.17    127.05 <
      2418    1  10   1  -4    530.56    292.75    146.95 <
      2419    1  10   1  -3     45.08    133.55     93.76 <
      2420    1  10   1   0     96.47     57.02     79.21 <
      2421    1  10   1   1     34.06     79.60     61.99 <
      2422    1  10   1   4    153.40     82.66     71.18 <
      2423    1  10   1   5      1.32    -27.17     58.55 <
      2424    1  10   1   8    779.09    697.23     72.71 o
      2425    1  10   1   9      1.68    -31.00     66.97 <
      2426    1  10   1  12   1834.14   1743.08     94.52 o
      2427    1  10   1  16   1168.82   1040.88     76.15 o
      2428    1  10   1  17     12.65    -37.50     97.20 <
      2429    1  10   1  19     30.54    -92.61    101.03 <
      2430    1  10   1  20   2114.61   2216.84    141.21 o
      2431    1  10   1  24   1736.56   1815.79    131.26 o
      2432    1  10   1  27      0.25      3.83    137.76 <
      2433    1  10   1  28    133.67    107.15     91.08 <
      2434    1  10   1  31      2.71    -96.43    135.47 <
      2435    1  10   1  32     23.09     53.96     67.35 <
      2436    1  10   2 -10   1373.85   1165.63    185.98 o
      2437    1  10   2  -9     77.47    -21.81    133.94 <
      2438    1  10   2  -6    785.81    616.49    119.39 o
      2439    1  10   2  -5     74.60     25.26     96.05 <
      2440    1  10   2  -2    171.63    184.45     70.03 <
      2441    1  10   2  -1    504.70    502.83     87.25 o
      2442    1  10   2   2      0.01     66.97     63.91 <
      2443    1  10   2   3     10.69    -48.22     52.81 <
      2444    1  10   2   6    356.91    313.03     55.49 o
      2445    1  10   2   7     34.05     38.65     48.60 <
      2446    1  10   2  10   1403.05   1300.33    102.56 o
      2447    1  10   2  14    943.16    983.09    102.17 o
      2448    1  10   2  15    187.48      8.42    109.44 <
      2449    1  10   2  18    840.34    846.09    101.79 o
      2450    1  10   2  22   1730.98   1693.34    128.58 o
      2451    1  10   2  26    784.53    811.27     99.88 o
      2452    1  10   2  30     50.69     74.62     84.57 <
      2453    1  10   3 -12    877.25    735.88    134.70 o
      2454    1  10   3  -8   1138.40    795.96    130.49 o
      2455    1  10   3  -7     69.31    -23.34     81.13 <
      2456    1  10   3  -4    163.52    133.17     73.09 <
      2457    1  10   3  -3    263.03    250.65     74.62 o
      2458    1  10   3   0     68.70    194.78     77.68 <
      2459    1  10   3   1    319.08    344.79     75.00 o
      2460    1  10   3   4      2.72     34.82     57.78 <
      2461    1  10   3   5     42.01     45.54     76.92 <
      2462    1  10   3   8   1202.73    953.63     99.50 o
      2463    1  10   3   9     41.00     42.48     73.09 <
      2464    1  10   3  12    838.24    812.80     92.22 o
      2465    1  10   3  16    811.32    693.02     96.43 o
      2466    1  10   3  20   1418.33   1213.84    108.68 o
      2467    1  10   3  24    978.49    950.18    104.47 o
      2468    1  10   3  28    382.55    301.55     91.08 o
      2469    1  10   4  -6    380.88    181.01     96.82 <
      2470    1  10   4  -5    266.07    302.70     88.02 o
      2471    1  10   4  -2     13.23    -34.44    114.42 <
      2472    1  10   4  -1    788.03    658.58    147.33 o
      2473    1  10   4   2     54.48     81.51    125.52 <
      2474    1  10   4   3    255.29    228.46     86.87 <
      2475    1  10   4   6    440.02    267.11     84.57 o
      2476    1  10   4   7      6.54    100.64     78.45 <
      2477    1  10   4  10    903.22    736.27     97.58 o
      2478    1  10   4  11     23.75    -94.90     90.31 <
      2479    1  10   4  14    471.16    486.76     87.25 o
      2480    1  10   4  18   1151.12   1091.39    106.77 o
      2481    1  10   4  22    699.35    679.25     99.88 o
      2482    1  10   4  26    589.65    520.82     98.35 o
      2483    1  10   4  30    115.37     33.29     87.63 <
      2484    1  10   5 -10     17.94     47.07    118.25 <
      2485    1  10   5  -7    473.68    354.36    196.70 <
      2486    1  10   5  -3    480.61    517.76    180.24 <
      2487    1  10   5   0     40.90     58.93    126.67 <
      2488    1  10   5   4      4.96      1.15     88.02 <
      2489    1  10   5   8    781.60    780.27    172.97 o
      2490    1  10   5   9     23.36    145.03     96.05 <
      2491    1  10   5  12    397.14    396.07     86.87 o
      2492    1  10   5  16    486.97    448.88     93.76 o
      2493    1  10   5  20    693.62    577.07     97.96 o
      2494    1  10   5  24    495.25    487.91     95.29 o
      2495    1  10   5  28    212.05    173.73     89.93 <
      2496    1  10   6  10    260.03    318.39    156.51 <
      2497    1  10   6  14    154.01    228.84     92.22 <
      2498    1  10   6  18    471.29    439.31     90.69 o
      2499    1  10   6  22    370.49    321.06     96.43 o
      2500    1  10   6  26    178.28    132.02     95.67 <
      2501    1  10   7  12    127.65    247.21    155.75 <
      2502    1  10   7  16    146.50     98.35    159.96 <
      2503    1  10   7  20    178.86    258.31    117.10 <
      2504    1  10   7  24    178.17    293.89    125.14 <
      2505    1  10   8  -4     34.56    476.81    183.30 <
      2506    1  10   8  10    134.24     18.75    150.01 <
      2507    1  10   8  14     67.33    220.42    172.59 <
      2508    1  10   8  18     68.38     91.08    171.06 <
      2509    1  10   8  22     54.65     84.57    123.60 <
      2510    1  10   9  12     15.92    135.85    164.93 <
      2511    1  10   9  16      2.05    110.59    178.33 <
      2512    1  10   9  20     12.48    138.15    188.28 <
      2513    1  10  10  10      0.64    152.69    167.23 <
      2514    1  10  10  11      8.44    357.80    183.30 <
      2515    1  11   0  -6    390.98    190.96    153.84 <
      2516    1  11   0   2      5.61   -102.17    135.85 <
      2517    1  11   0   6    152.39     92.22     93.76 <
      2518    1  11   0  10    482.58    388.03    104.47 o
      2519    1  11   0  14   2422.12   2627.45    168.76 o
      2520    1  11   0  18    882.36    999.16    179.09 o
      2521    1  11   0  22   1093.98   1097.89    179.86 o
      2522    1  11   0  26   1339.36   1305.69    192.87 o
      2523    1  11   0  30     17.21    -21.81    140.82 <
      2524    1  11   1  -7     20.31   -102.56    153.45 <
      2525    1  11   1  -4    322.15     -1.91    141.21 <
      2526    1  11   1  -3      2.87      4.97     98.73 <
      2527    1  11   1   0     62.54      1.15     85.34 <
      2528    1  11   1   1     65.60    181.01    101.41 <
      2529    1  11   1   4     66.65     31.38     65.82 <
      2530    1  11   1   5      1.85     -6.12     63.91 <
      2531    1  11   1   8    209.80    103.32     84.95 <
      2532    1  11   1   9      0.05   -115.95     91.08 <
      2533    1  11   1  12   1437.00   1386.05    115.95 o
      2534    1  11   1  13      0.11   -105.24    119.39 <
      2535    1  11   1  16   2134.02   2358.43    146.56 o
      2536    1  11   1  17      6.37     89.93    115.57 <
      2537    1  11   1  20    810.81    807.06    108.30 o
      2538    1  11   1  24   1403.49   1344.72    138.53 o
      2539    1  11   1  28    316.29    357.80    106.77 o
      2540    1  11   2  -6    696.25    582.81    164.93 o
      2541    1  11   2  -5     36.96     57.78    155.37 <
      2542    1  11   2  -2     85.38     32.91    127.05 <
      2543    1  11   2  -1    141.59    148.48    126.28 <
      2544    1  11   2   2     40.04     66.59     72.71 <
      2545    1  11   2   3     64.34    212.38     93.76 <
      2546    1  11   2   6     47.68    108.68     87.25 <
      2547    1  11   2   7     16.19     12.63     83.04 <
      2548    1  11   2  10    550.01    439.31    107.91 o
      2549    1  11   2  11     20.29   -208.56    130.49 <
      2550    1  11   2  14   1468.64   1824.59    159.19 o
      2551    1  11   2  18    781.58    797.49    104.47 o
      2552    1  11   2  22   1086.77    980.03    110.59 o
      2553    1  11   2  26    716.27    793.67    110.59 o
      2554    1  11   3  -8    769.65    566.36    148.10 o
      2555    1  11   3  -4    238.60    107.53    134.70 <
      2556    1  11   3   1    347.55    400.28    109.44 o
      2557    1  11   3   4      1.76     47.07    133.17 <
      2558    1  11   3   5     72.04    113.65     92.22 <
      2559    1  11   3   8    110.09    128.20     98.73 <
      2560    1  11   3   9      6.54   -138.91    143.12 <
      2561    1  11   3  12    899.11    835.00    107.91 o
      2562    1  11   3  13      5.25   -229.22    127.81 <
      2563    1  11   3  16    980.27    927.22    106.77 o
      2564    1  11   3  20   1100.27    944.82    130.88 o
      2565    1  11   3  24    769.96    729.00    105.24 o
      2566    1  11   3  28    311.62    283.95     93.76 o
      2567    1  11   3  29     51.69     88.78     90.69 <
      2568    1  11   4  -1    199.88    200.14    166.08 <
      2569    1  11   4   2     30.96    -13.78    126.67 <
      2570    1  11   4   3    392.16    469.92    116.33 o
      2571    1  11   4   7    102.36     65.05    157.28 <
      2572    1  11   4  10    625.80    509.72    117.10 o
      2573    1  11   4  11      2.48   -122.46    100.26 <
      2574    1  11   4  14    726.16    702.59    128.20 o
      2575    1  11   4  18    847.93    753.49    104.85 o
      2576    1  11   4  22    736.95    723.26    105.62 o
      2577    1  11   4  26    310.30    307.29     96.82 o
      2578    1  11   5   4      1.73     59.70    137.00 <
      2579    1  11   5   8    111.54    181.01    139.29 <
      2580    1  11   5  12    555.09    579.37    171.82 o
      2581    1  11   5  16    442.48    406.78    100.64 o
      2582    1  11   5  20    634.51    667.00    130.11 o
      2583    1  11   5  24    389.51    447.73     99.88 o
      2584    1  11   6   2     25.27     17.60    138.91 <
      2585    1  11   6  10    147.03    286.62    165.32 <
      2586    1  11   6  14    202.41    461.89    175.65 <
      2587    1  11   6  18    293.48    328.33    122.46 <
      2588    1  11   6  22    370.44    422.47    102.56 o
      2589    1  11   7  12    105.44    285.48    170.67 <
      2590    1  11   7  16    121.27    235.35    175.26 <
      2591    1  11   7  20    188.51    381.14    132.41 <
      2592    1  11   8  14     73.30    101.41    162.25 <
      2593    1  11   8  18    105.75    148.10    178.71 <
      2594    1  12   0  -4    483.87    899.29    196.31 o
      2595    1  12   0   2      0.76     63.52    104.47 <
      2596    1  12   0   6    101.45    175.65    113.27 <
      2597    1  12   0  10    199.43    241.47    155.37 <
      2598    1  12   0  14   1270.15   1043.17    192.87 o
      2599    1  12   0  18   2458.01   2751.05    272.08 o
      2600    1  12   0  22    477.15    709.48    179.09 o
      2601    1  12   0  26    326.18    296.57    154.60 <
      2602    1  12   1  -4    250.16    154.98    115.95 <
      2603    1  12   1  -3      5.08      7.27    161.49 <
      2604    1  12   1   0     35.03     22.58    104.85 <
      2605    1  12   1   1     29.31    137.00    104.09 <
      2606    1  12   1   4     25.07     90.69    143.12 <
      2607    1  12   1   5      4.97    122.07    104.85 <
      2608    1  12   1   8    178.09    219.27    106.77 <
      2609    1  12   1   9      3.39    -37.50    101.03 <
      2610    1  12   1  12    479.62    349.38    118.25 <
      2611    1  12   1  16   2263.57   2362.25    188.28 o
      2612    1  12   1  20   1213.59   1415.13    148.86 o
      2613    1  12   1  24    391.39    487.91    119.01 o
      2614    1  12   2   2      5.40   -117.86    130.88 <
      2615    1  12   2   3    149.85    321.06    148.10 <
      2616    1  12   2   6     81.70    120.16    107.53 <
      2617    1  12   2   7      9.21     36.74    108.68 <
      2618    1  12   2  10    253.48    370.05    121.31 o
      2619    1  12   2  11      0.19   -111.74    146.95 <
      2620    1  12   2  14   1007.50    875.94    135.47 o
      2621    1  12   2  18   1316.84   1413.22    126.67 o
      2622    1  12   2  22    554.03    654.76    127.81 o
      2623    1  12   2  26    231.45    278.20    113.27 <
      2624    1  12   3   1    154.88    107.91    143.50 <
      2625    1  12   3   8     42.54    167.23    108.68 <
      2626    1  12   3   9      0.67      1.91    102.94 <
      2627    1  12   3  12    593.88    315.32    119.01 <
      2628    1  12   3  16   1072.54   1094.83    120.16 o
      2629    1  12   3  20    885.31    921.48    110.98 o
      2630    1  12   3  24    394.54    461.89    120.16 o
      2631    1  12   3  25     93.93     47.07    105.62 <
      2632    1  12   4   3    231.25    281.27    148.86 <
      2633    1  12   4  10    260.19    142.35    110.98 <
      2634    1  12   4  11     19.49    -14.92    148.86 <
      2635    1  12   4  14    718.59    718.28    131.26 o
      2636    1  12   4  18    737.02    630.65    109.83 o
      2637    1  12   4  22    559.90    451.17     98.35 o
      2638    1  12   5   8     17.03     52.81    146.95 <
      2639    1  12   5  12    443.17    453.09    123.60 o
      2640    1  12   5  16    623.08    523.50    125.14 o
      2641    1  12   5  20    432.59    535.36    132.41 o
      2642    1  12   6   6      6.87    -53.96    145.80 <
      2643    1  12   6  10     62.97    182.54    151.92 <
      2644    1  12   6  14    306.38    460.36    183.30 <
      2645    1  12   6  18    255.23    361.24    131.26 <
      2646    1  12   6  19    214.25    268.64    122.46 <
      2647    1  12   7   9    106.56    360.86    190.57 <
      2648    1  12   7  12    102.11     52.04    157.66 <
      2649    1  13   0   6    115.55     -3.83    156.13 <
      2650    1  13   0  10    559.91    505.13    176.41 <
      2651    1  13   0  14    607.79    781.42    196.70 o
      2652    1  13   0  18   1446.66   1453.02    219.27 o
      2653    1  13   0  22    458.92    549.14    171.44 o
      2654    1  13   1   4      0.59   -103.32    160.72 <
      2655    1  13   1   5     13.68     18.37    112.12 <
      2656    1  13   1   8    277.05    253.33    119.39 <
      2657    1  13   1   9      0.24     71.94    164.55 <
      2658    1  13   1  12    542.96    485.23    122.07 o
      2659    1  13   1  16   1046.48    952.09    140.06 o
      2660    1  13   1  20   1109.24   1165.24    142.35 o
      2661    1  13   1  21      4.59    179.86    112.89 <
      2662    1  13   2   6     69.15    161.49    120.16 <
      2663    1  13   2   7     10.07    122.07     99.50 <
      2664    1  13   2  10    315.19    265.58    123.22 <
      2665    1  13   2  14    732.39    589.70    128.58 o
      2666    1  13   2  18    961.56    970.46    136.62 o
      2667    1  13   2  19    132.46    153.84    116.33 <
      2668    1  13   3   8     54.11     95.29    118.25 <
      2669    1  13   3   9      4.18     25.26    114.42 <
      2670    1  13   3  12    502.24    424.00    131.26 o
      2671    1  13   3  16    828.98    883.21    144.27 o
      2672    1  13   3  17     70.83     98.73    115.95 <
      2673    1  13   4  10    151.10    134.70    159.57 <
      2674    1  13   4  11     10.62     50.90    118.63 <
      2675    1  13   4  14    660.68    450.41    126.28 o
      2676    1  13   4  15     33.32    153.84    114.04 <
      2677    1  13   4  16     20.78   2341.20    187.89 o
      2678    2   0   0   6   2665.70   2672.60     43.24 o
      2679    2   0   0  10  28969.50  28783.30    392.62 o
      2680    2   0   0  14   7842.46   7496.60    158.04 o
      2681    2   0   0  18  17002.40  17451.10    334.46 o
      2682    2   0   0  22  18324.20  19316.70    374.64 o
      2683    2   0   0  26   9031.26   9052.56    277.44 o
      2684    2   0   0  30   6149.48   6398.71    241.85 o
      2685    2   0   0  34    744.27    664.32    121.31 o
      2686    2   0   1   1   3827.40   2469.02     40.56 o
      2687    2   0   1   3   6280.82   5319.95     60.85 o
      2688    2   0   1   5   3251.34   3028.11     38.27 o
      2689    2   0   1   7    296.52    331.01     13.78 o
      2690    2   0   1   9    102.33    104.09     12.25 o
      2691    2   0   1  11   1807.31   1756.86     31.38 o
      2692    2   0   1  13     30.40      7.65     19.13 <
      2693    2   0   1  15     43.64     35.97     27.94 <
      2694    2   0   1  19    167.46     94.52     37.88 <
      2695    2   0   1  23    175.66     92.22     46.69 <
      2696    2   0   1  27     42.77     43.62     70.41 <
      2697    2   0   1  31     16.60    174.12     92.61 <
      2698    2   0   2   2   1697.83   1628.28     23.73 o
      2699    2   0   2   6   1404.38   1410.16     30.61 o
      2700    2   0   2  10   9483.39   8722.69     94.14 o
      2701    2   0   2  14   4362.16   4164.27     71.56 o
      2702    2   0   2  18  12380.30  12565.50    203.97 o
      2703    2   0   2  22  12449.10  13204.20    220.80 o
      2704    2   0   2  26   7740.66   8141.41    164.55 o
      2705    2   0   2  30   6336.90   6701.40    176.80 o
      2706    2   0   2  34   1336.74   1283.49    146.95 o
      2707    2   0   3   1    379.81    315.32     13.01 o
      2708    2   0   3   3   4180.22   3446.37     45.54 o
      2709    2   0   3   5    633.66    524.65     29.85 o
      2710    2   0   3   7   1794.82   1690.27     37.88 o
      2711    2   0   3   9   2099.05   1765.66     55.87 o
      2712    2   0   3  11    291.89    283.95     27.55 o
      2713    2   0   3  13     50.67      6.89     67.73 <
      2714    2   0   3  15      1.58     22.96     25.64 <
      2715    2   0   3  19      5.51     -3.06     41.71 <
      2716    2   0   3  23    279.88    244.15     65.05 o
      2717    2   0   3  27     99.43    301.55    139.29 <
      2718    2   0   3  31      0.93    206.64    131.64 <
      2719    2   0   4   2      7.85     15.69     11.48 <
      2720    2   0   4   6    384.69    334.46     18.75 o
      2721    2   0   4  10   7176.05   6552.92    115.18 o
      2722    2   0   4  14   8915.65   8567.33    123.22 o
      2723    2   0   4  18  15567.00  15607.80    249.50 o
      2724    2   0   4  22  12360.70  12818.80    221.19 o
      2725    2   0   4  26   5330.28   5674.30    129.34 o
      2726    2   0   4  30   3443.92   3222.12    161.87 o
      2727    2   0   5   1    264.13    129.34     18.37 o
      2728    2   0   5   3   5408.57   4947.22     81.89 o
      2729    2   0   5   5      2.60      6.89     21.81 <
      2730    2   0   5   7   1063.51   1079.14     41.71 o
      2731    2   0   5   9    181.70    253.71     42.48 o
      2732    2   0   5  11    166.48    172.97     27.17 o
      2733    2   0   5  13     17.52     57.02     79.98 <
      2734    2   0   5  15    419.80    254.48     48.60 o
      2735    2   0   5  19    201.58    173.35     66.97 <
      2736    2   0   5  23    125.20    168.38     79.98 <
      2737    2   0   5  27     44.68    167.61    139.68 <
      2738    2   0   5  31     21.87    161.87    162.25 <
      2739    2   0   6   2      8.71    -18.75     20.66 <
      2740    2   0   6   6     82.25     29.85     23.73 <
      2741    2   0   6  10   5920.65   5424.80     87.25 o
      2742    2   0   6  14  10074.00   9081.26    187.89 o
      2743    2   0   6  18  12406.40  12240.60    217.36 o
      2744    2   0   6  22   8379.52   8224.45    148.10 o
      2745    2   0   6  26   3803.85   3962.60    137.38 o
      2746    2   0   6  30   2633.34   2552.82    194.02 o
      2747    2   0   7   1   1003.34    924.54     68.88 o
      2748    2   0   7   5     45.58     84.95     52.43 <
      2749    2   0   7   7     51.74     84.19     55.11 <
      2750    2   0   7  11   1682.76   1550.22    122.46 o
      2751    2   0   8   2    162.84     62.76     25.64 <
      2752    2   0   8   6     94.34    167.61     55.49 o
      2753    2   0   8  10   3884.18   3556.20    122.46 o
      2754    2   0   8  14   4643.17   4092.32    131.26 o
      2755    2   0   8  18   8983.98   8768.61    185.98 o
      2756    2   0   8  22   7957.04   7991.78    186.74 o
      2757    2   0   8  26   3090.33   3212.56    153.84 o
      2758    2   0   9   1    206.24    321.06     77.30 o
      2759    2   0  10   2    187.14    203.97     75.39 <
      2760    2   0  10   6    968.66    958.98     91.08 o
      2761    2   0  10  10   4214.86   4281.75    154.22 o
      2762    2   0  10  14   3599.36   3334.25    135.08 o
      2763    2   0  10  18   5674.28   5420.97    179.09 o
      2764    2   0  10  22   4148.87   4033.39    189.81 o
      2765    2   0  12   2     54.48    112.89     91.84 <
      2766    2   0  12   6    779.20    722.87    118.25 o
      2767    2   0  12  10   2058.76   2078.31    139.68 o
      2768    2   0  12  14   1995.06   2074.86    146.18 o
      2769    2   0  12  18   2564.00   2649.26    214.30 o
      2770    2   0  14   2    114.41    190.57    204.35 <
      2771    2   0  14   6   1008.24   1011.79    136.62 o
      2772    2   0  14  10   1375.60   1272.39    156.13 o
      2773    2   1   1 -32   2984.79   3197.63    133.94 o
      2774    2   1   1 -28   7646.54   7971.12    165.32 o
      2775    2   1   1 -24  13633.70  14090.90    236.49 o
      2776    2   1   1 -20  20718.40  21314.60    285.86 o
      2777    2   1   1 -16   9895.07   9645.32    140.44 o
      2778    2   1   1 -12  13883.30  13760.60    149.63 o
      2779    2   1   1  -8  17562.70  18110.10    180.62 o
      2780    2   1   1  -4   1798.73   1688.36     26.02 o
      2781    2   1   1   0    220.91    263.66     13.39 o
      2782    2   1   1   4   2814.93   2637.40     42.86 o
      2783    2   1   1   8  14963.00  14810.30    147.71 o
      2784    2   1   1  12   9880.67   9977.10    131.64 o
      2785    2   1   1  16   8687.38   8593.35    147.33 o
      2786    2   1   1  20  10435.40  10864.50    186.36 o
      2787    2   1   1  24   7544.07   7791.64    174.50 o
      2788    2   1   1  28   6368.03   6478.69    168.76 o
      2789    2   1   1  32   3855.01   4052.14    145.42 o
      2790    2   1   2 -33      0.66     92.99    143.89 <
      2791    2   1   2 -29    265.79    321.06     91.46 o
      2792    2   1   2 -25    409.10    427.07     54.34 o
      2793    2   1   2 -21    457.05    370.43     57.02 o
      2794    2   1   2 -17     27.88    -12.25     30.23 <
      2795    2   1   2 -15    766.83    716.75     97.20 o
      2796    2   1   2 -13      5.20      5.74     19.90 <
      2797    2   1   2 -11      0.68     14.16     17.22 <
      2798    2   1   2  -9   1213.12   1153.76     28.32 o
      2799    2   1   2  -7   2199.62   2045.78     36.74 o
      2800    2   1   2  -5    131.09    135.08     12.63 o
      2801    2   1   2  -3    176.63    167.23     11.86 o
      2802    2   1   2  -1   3564.97   3035.76     37.12 o
      2803    2   1   2   1    498.10    465.33     24.87 o
      2804    2   1   2   3    594.08    555.26     22.96 o
      2805    2   1   2   5    287.17    233.81     17.99 o
      2806    2   1   2   7    272.85    275.53     19.90 o
      2807    2   1   2   9    312.45    272.46     19.13 o
      2808    2   1   2  11    732.87    667.00     31.00 o
      2809    2   1   2  13    119.21    119.39     22.20 o
      2810    2   1   2  15    266.48    193.63     53.96 o
      2811    2   1   2  17      3.02    -42.86     32.14 <
      2812    2   1   2  21    100.03     -6.89     61.99 <
      2813    2   1   2  25      0.66     80.74    115.95 <
      2814    2   1   2  33     42.12     62.76    145.80 <
      2815    2   1   3 -34    296.27    466.10    123.22 o
      2816    2   1   3 -32   2335.83   2209.18    150.39 o
      2817    2   1   3 -28   4143.73   4400.00    123.22 o
      2818    2   1   3 -24   9731.01  10163.50    187.13 o
      2819    2   1   3 -20  20248.60  20470.40    316.09 o
      2820    2   1   3 -16  14417.10  14123.80    198.23 o
      2821    2   1   3 -12  15642.50  14977.50    208.56 o
      2822    2   1   3  -8   2776.61   2631.27     41.71 o
      2823    2   1   3  -4   1321.67   1294.21     25.26 o
      2824    2   1   3   0     18.75     31.00      9.95 o
      2825    2   1   3   4   2039.07   1924.85     53.19 o
      2826    2   1   3   8  12660.90  11987.70    172.59 o
      2827    2   1   3  12   7383.75   6937.13    121.69 o
      2828    2   1   3  16  11011.80  11394.50    187.51 o
      2829    2   1   3  20  13396.10  13832.50    228.84 o
      2830    2   1   3  24   7496.36   7883.87    150.77 o
      2831    2   1   3  28   5414.11   5729.79    161.11 o
      2832    2   1   3  32   2598.75   2498.87    155.75 o
      2833    2   1   4 -33     25.52    115.18    160.34 <
      2834    2   1   4 -29      4.55     65.05    146.18 <
      2835    2   1   4 -25    142.78    200.52     58.93 o
      2836    2   1   4 -21    922.33    895.46     92.22 o
      2837    2   1   4 -17      1.78    -12.63     32.91 <
      2838    2   1   4 -15      0.96    113.27     86.48 <
      2839    2   1   4 -13     90.63     26.40     26.79 <
      2840    2   1   4 -11    542.33    549.14     59.70 o
      2841    2   1   4  -9    106.87     65.44     21.05 o
      2842    2   1   4  -7   2013.22   1743.47     52.04 o
      2843    2   1   4  -5    152.06    124.75     16.45 o
      2844    2   1   4  -3   1849.09   1680.33     39.42 o
      2845    2   1   4  -1   1195.48    991.89     27.94 o
      2846    2   1   4   1    201.76    186.74     15.69 o
      2847    2   1   4   3    472.19    286.24     24.49 o
      2848    2   1   4   5   2988.51   2621.32     57.78 o
      2849    2   1   4   7    293.10    267.11     27.55 o
      2850    2   1   4   9    991.75    852.98     39.03 o
      2851    2   1   4  11    610.39    566.36     46.30 o
      2852    2   1   4  13    261.55    201.29     31.00 o
      2853    2   1   4  15    185.61    193.25     89.16 <
      2854    2   1   4  17    633.52    462.27     60.46 o
      2855    2   1   4  21     18.17    -28.70     62.76 <
      2856    2   1   4  25     43.00    135.85     88.02 <
      2857    2   1   4  29    116.03    234.96    151.16 <
      2858    2   1   5 -32   1790.98   1550.22    122.46 o
      2859    2   1   5 -28   2950.22   2796.59    128.58 o
      2860    2   1   5 -24   8053.86   8491.55    169.14 o
      2861    2   1   5 -20  18536.00  18340.80    292.36 o
      2862    2   1   5 -16  13293.30  12704.80    208.94 o
      2863    2   1   5 -12  12991.80  12022.90    192.10 o
      2864    2   1   5  -8    241.32    160.34     22.20 o
      2865    2   1   5  -4    679.48    676.95     26.40 o
      2866    2   1   5   0    306.99    236.49     16.45 o
      2867    2   1   5   4    472.13    387.65     22.20 o
      2868    2   1   5   8   4580.51   4172.30    103.32 o
      2869    2   1   5  12   6801.39   6456.49    113.65 o
      2870    2   1   5  16  11467.20  11134.30    228.07 o
      2871    2   1   5  20  12795.80  12714.00    271.70 o
      2872    2   1   5  24   6867.75   7347.74    194.78 o
      2873    2   1   5  28   4543.61   4420.66    192.49 o
      2874    2   1   5  32   2076.35   2023.97    149.63 o
      2875    2   1   6 -25    188.89    168.76    166.46 <
      2876    2   1   6 -21    993.31    864.84    169.91 o
      2877    2   1   6 -13     11.41    -15.31     36.35 <
      2878    2   1   6  -9    102.51    152.30     35.21 o
      2879    2   1   6  -5     77.88     96.82     39.42 <
      2880    2   1   6  -3     87.55    103.32     30.23 o
      2881    2   1   6  -1   1987.67   1875.49     51.28 o
      2882    2   1   6   1   2686.52   2517.24     50.90 o
      2883    2   1   6   3    106.76     66.59     23.34 <
      2884    2   1   6   5   1068.36   1002.99     64.29 o
      2885    2   1   6   7     18.47     87.25     68.50 <
      2886    2   1   6   9    637.68    601.18     57.78 o
      2887    2   1   6  21    532.62    513.93     98.35 o
      2888    2   1   6  25     53.70      4.97    114.04 <
      2889    2   1   7 -28   2536.13   2474.38    142.35 o
      2890    2   1   7 -24   4731.89   4673.99    142.74 o
      2891    2   1   7 -20   9852.34   9961.03    215.45 o
      2892    2   1   7 -16  10146.50  10144.70    215.45 o
      2893    2   1   7 -12  15804.70  15149.30    299.25 o
      2894    2   1   7  -8   4294.75   3947.67     85.72 o
      2895    2   1   7  -4     53.70     34.06     29.85 <
      2896    2   1   7   0    539.02    355.12     24.87 o
      2897    2   1   7   4   1749.18   1565.14     63.52 o
      2898    2   1   7   8   2298.61   2197.32     90.31 o
      2899    2   1   7  12   5806.81   4888.67    150.77 o
      2900    2   1   7  16   9110.42   8312.08    169.52 o
      2901    2   1   7  20   9592.17   9405.38    194.40 o
      2902    2   1   7  24   5004.60   4890.58    165.70 o
      2903    2   1   7  28   2895.61   3096.99    158.81 o
      2904    2   1   7  30    358.56    492.12    140.82 o
      2905    2   1   8 -25     12.78     38.27    146.56 <
      2906    2   1   8 -21     79.39    128.58    110.59 <
      2907    2   1   8 -17     64.54    101.79    113.65 <
      2908    2   1   8  -9    864.40    657.43    101.41 o
      2909    2   1   8  -1    119.04    278.97     53.96 o
      2910    2   1   9 -28   1890.34   1923.32    141.59 o
      2911    2   1   9 -24   3398.56   3339.99    155.75 o
      2912    2   1   9 -20   6892.02   6803.58    171.82 o
      2913    2   1   9 -16   4954.60   4840.45    151.54 o
      2914    2   1   9 -12   3927.94   3777.00    137.38 o
      2915    2   1   9  -8   1607.26   1467.18    104.47 o
      2916    2   1   9  -4     57.20     80.36     64.67 <
      2917    2   1   9   0    217.19    195.93     40.56 o
      2918    2   1   9   4    684.51    542.63     52.04 o
      2919    2   1   9   8    717.66    543.02     69.65 o
      2920    2   1   9  12   1379.66    980.03     95.29 o
      2921    2   1   9  16   2418.74   2089.40    115.57 o
      2922    2   1   9  20   5250.67   5058.58    172.20 o
      2923    2   1   9  24   3488.13   3427.62    224.25 o
      2924    2   1  10  25     14.86    198.61    220.42 <
      2925    2   1  11 -24   2551.99   2233.29    249.12 o
      2926    2   1  11 -20   3677.99   3792.31    190.19 o
      2927    2   1  11 -16   3629.41   3714.24    177.18 o
      2928    2   1  11 -12   2865.72   3002.08    144.65 o
      2929    2   1  11  -8   1681.25   1528.79    110.98 o
      2930    2   1  11  -4    165.87    130.88     74.62 <
      2931    2   1  11   0      2.81    151.54     86.48 <
      2932    2   1  11   4    269.15    333.31     96.82 o
      2933    2   1  11   8   1573.29   1934.80    134.70 o
      2934    2   1  11  12   1946.08   1858.27    127.05 o
      2935    2   1  11  16   2203.05   2362.25    155.75 o
      2936    2   1  11  20   2259.17   1982.64    182.15 o
      2937    2   1  12 -21    163.20    153.45    185.98 <
      2938    2   1  13 -18    340.55    298.87    138.15 <
      2939    2   1  13 -16   1512.68   1612.59    134.70 o
      2940    2   1  13 -12    944.31   1047.38    120.16 o
      2941    2   1  13  -8    550.59    396.45    117.86 o
      2942    2   1  13  -4    162.21    225.78    102.17 <
      2943    2   1  13   0      3.52    259.07    103.71 <
      2944    2   1  13   4    166.58    266.72    109.44 <
      2945    2   1  13   8    890.11    825.05    136.23 o
      2946    2   1  13  12    803.24    864.84    142.74 o
      2947    2   1  13  16    991.62    798.26    149.63 o
      2948    2   1  15  -4    142.95    172.20    216.59 <
      2949    2   2   0 -34    638.11    531.53    116.33 o
      2950    2   2   0 -30   2109.67   2232.91    161.49 o
      2951    2   2   0 -26   7100.11   7219.16    183.68 o
      2952    2   2   0 -22  21283.10  21441.30    410.23 o
      2953    2   2   0 -18  25850.70  26077.80    479.87 o
      2954    2   2   0 -14  21442.80  20181.10    371.20 o
      2955    2   2   0 -10  28083.60  29722.00    405.25 o
      2956    2   2   0  -8  17155.10  20662.50    646.72 o
      2957    2   2   0  -6   8206.38   7958.87    128.58 o
      2958    2   2   0  -2    259.85    393.77     15.69 o
      2959    2   2   0   2    328.64    539.95     21.05 o
      2960    2   2   0   6   4162.69   4168.09     62.76 o
      2961    2   2   0  10  18188.50  17455.30    249.50 o
      2962    2   2   0  14  13195.00  13047.70    320.30 o
      2963    2   2   0  18  11011.20  10820.10    288.15 o
      2964    2   2   0  22   5641.66   6082.23    208.18 o
      2965    2   2   0  26   4731.56   4951.05    201.67 o
      2966    2   2   0  30   4995.47   4979.75    214.68 o
      2967    2   2   1 -35      7.93     -3.44     91.08 <
      2968    2   2   1 -31      3.32     66.20     84.19 <
      2969    2   2   1 -27     70.16    139.68     68.50 <
      2970    2   2   1 -23     66.41    -34.82     40.95 <
      2971    2   2   1 -19     84.21     55.49     30.61 <
      2972    2   2   1 -15     85.63     92.99     23.73 o
      2973    2   2   1 -13    366.38    396.83     29.47 o
      2974    2   2   1 -11    135.94    185.98     16.45 o
      2975    2   2   1  -9    134.94    175.26     14.16 o
      2976    2   2   1  -7   3138.23   2882.31     39.42 o
      2977    2   2   1  -5     14.26     27.55     10.33 <
      2978    2   2   1  -3    659.03    627.59     16.84 o
      2979    2   2   1  -1     23.16      2.68      5.36 <
      2980    2   2   1   1   2663.00   2376.41     38.27 o
      2981    2   2   1   3    756.22    681.54     22.58 o
      2982    2   2   1   5    320.70    317.24     17.99 o
      2983    2   2   1   7   1397.99   1340.51     29.08 o
      2984    2   2   1   9    835.77    834.61     24.11 o
      2985    2   2   1  11     28.52      5.36     17.99 <
      2986    2   2   1  13     55.18      4.97     35.21 <
      2987    2   2   1  15    217.84    157.66     32.53 o
      2988    2   2   1  19      0.37   -110.21     50.51 <
      2989    2   2   1  23     33.73   -104.85     43.24 <
      2990    2   2   1  27     12.01    175.26     89.16 <
      2991    2   2   1  31     76.87    285.86    148.48 <
      2992    2   2   2 -34   1182.38   1128.13    119.39 o
      2993    2   2   2 -30   2841.29   2796.97    107.91 o
      2994    2   2   2 -26   7443.87   7994.46    159.57 o
      2995    2   2   2 -22  16056.70  16630.30    266.34 o
      2996    2   2   2 -18  17497.00  17476.80    268.26 o
      2997    2   2   2 -14  13677.50  13177.40    201.29 o
      2998    2   2   2 -10  12871.30  12358.90    134.32 o
      2999    2   2   2  -6    103.86    122.46     13.39 o
      3000    2   2   2  -2    455.07    520.82     19.52 o
      3001    2   2   2   2    580.41    536.13     30.23 o
      3002    2   2   2   6   5772.99   5719.46     84.95 o
      3003    2   2   2  10   8537.62   7662.68    121.31 o
      3004    2   2   2  14   6258.34   6046.26     97.96 o
      3005    2   2   2  18   7977.07   8486.58    153.45 o
      3006    2   2   2  22   4705.63   5045.19    121.31 o
      3007    2   2   2  26   3835.39   4034.16    132.41 o
      3008    2   2   2  30   4578.57   4770.81    153.45 o
      3009    2   2   3 -31    150.39    220.04    147.33 <
      3010    2   2   3 -27      2.24    -78.45     53.96 <
      3011    2   2   3 -23    329.79    328.72     59.31 o
      3012    2   2   3 -19    143.26    107.91     38.65 <
      3013    2   2   3 -17     45.80    195.55     91.46 <
      3014    2   2   3 -15     50.64     17.22     31.00 <
      3015    2   2   3 -13      0.19     -9.57     65.05 <
      3016    2   2   3 -11     10.46     -6.51     23.34 <
      3017    2   2   3  -9   2815.63   2589.56     51.28 o
      3018    2   2   3  -7    422.03    431.27     20.66 o
      3019    2   2   3  -5    843.77    759.23     29.85 o
      3020    2   2   3  -3    133.69    120.93     17.22 o
      3021    2   2   3  -1    145.59    188.66     13.39 o
      3022    2   2   3   1   4009.31   3802.26     78.07 o
      3023    2   2   3   3    434.87    344.41     27.17 o
      3024    2   2   3   5   2085.81   1803.93     42.48 o
      3025    2   2   3   7   1005.82    915.36     35.59 o
      3026    2   2   3   9    458.51    362.01     34.44 o
      3027    2   2   3  11    205.30    156.13     26.02 o
      3028    2   2   3  13   2087.41   1672.67     99.50 o
      3029    2   2   3  15     69.31     36.35     40.56 <
      3030    2   2   3  17    234.11    177.18    102.56 <
      3031    2   2   3  19    176.20     98.73     41.33 <
      3032    2   2   3  23    232.64     23.73    110.59 <
      3033    2   2   3  27     62.71     78.45     92.61 <
      3034    2   2   3  31     37.66    120.16    103.32 <
      3035    2   2   4 -30   1833.38   1743.08    122.46 o
      3036    2   2   4 -26   4892.58   4959.47    127.05 o
      3037    2   2   4 -22  12487.10  12673.00    218.12 o
      3038    2   2   4 -18  16050.40  15670.90    248.36 o
      3039    2   2   4 -14  12366.20  12147.60    261.37 o
      3040    2   2   4 -10  14825.20  13445.70    205.88 o
      3041    2   2   4  -6   1482.73   1299.18     31.38 o
      3042    2   2   4  -2   2680.64   2527.57     38.27 o
      3043    2   2   4   2   4366.40   3974.08     63.14 o
      3044    2   2   4   6  13051.70  12806.20    236.49 o
      3045    2   2   4  10   7217.06   6585.83    107.91 o
      3046    2   2   4  14   4387.60   4025.36    112.89 o
      3047    2   2   4  18   6557.14   6725.89    167.99 o
      3048    2   2   4  22   6581.42   6806.25    146.95 o
      3049    2   2   4  26   4779.95   5053.99    176.03 o
      3050    2   2   4  30   3779.66   3798.43    155.75 o
      3051    2   2   5 -31      6.23    199.37    163.79 <
      3052    2   2   5 -27     14.88   -120.93    143.50 <
      3053    2   2   5 -23    259.87    260.98     88.40 <
      3054    2   2   5 -19    656.72    763.82    138.91 o
      3055    2   2   5 -15     28.84      5.36     45.54 <
      3056    2   2   5 -11    497.01    459.21     63.52 o
      3057    2   2   5  -9     51.42    145.03     67.73 <
      3058    2   2   5  -7    906.55    735.88     26.40 o
      3059    2   2   5  -5    165.40    176.03     26.79 o
      3060    2   2   5  -3   1169.84   1149.17     36.74 o
      3061    2   2   5  -1     24.05     56.64     21.05 <
      3062    2   2   5   1   4362.96   4028.42     59.70 o
      3063    2   2   5   3   1896.58   1712.85     41.71 o
      3064    2   2   5   5     98.26     78.45     32.14 <
      3065    2   2   5   7   2565.89   2380.24     84.95 o
      3066    2   2   5   9    289.74    367.75     46.30 o
      3067    2   2   5  11    207.35    146.56     39.03 o
      3068    2   2   5  13     32.65     -4.59     78.83 <
      3069    2   2   5  15    299.33    196.31     52.04 o
      3070    2   2   5  19     58.81     18.37     71.18 <
      3071    2   2   5  23      4.32    -92.99    109.44 <
      3072    2   2   5  27     52.34    171.82    139.29 <
      3073    2   2   5  31     12.36    151.16    164.55 <
      3074    2   2   6 -30   1811.79   1735.05    125.52 o
      3075    2   2   6 -26   4177.17   4424.49    169.14 o
      3076    2   2   6 -22   6921.04   6983.05    184.07 o
      3077    2   2   6 -18   9833.36   9948.78    237.26 o
      3078    2   2   6 -14  12152.90  12029.80    251.42 o
      3079    2   2   6 -10  16072.70  15648.30    308.05 o
      3080    2   2   6  -6    278.23    235.73     22.58 o
      3081    2   2   6  -2     73.30     24.87     21.05 <
      3082    2   2   6   2   2933.45   2785.87     50.13 o
      3083    2   2   6   6   5067.32   4598.99    118.63 o
      3084    2   2   6  10   2186.10   1875.87     94.14 o
      3085    2   2   6  14   4604.91   4228.94    111.36 o
      3086    2   2   6  18   6776.09   6733.55    170.67 o
      3087    2   2   6  22   5328.43   5533.10    167.99 o
      3088    2   2   6  26   3327.82   3512.57    161.87 o
      3089    2   2   6  30   2884.11   2758.70    218.12 o
      3090    2   2   7 -31     45.31    -26.02     85.72 <
      3091    2   2   7 -27      4.79   -158.81    150.39 <
      3092    2   2   7 -23    108.79     72.71    130.11 <
      3093    2   2   7 -19      3.31   -121.69    100.26 <
      3094    2   2   7 -15      4.25     29.47     92.22 <
      3095    2   2   7  -3     22.70    132.02     45.92 <
      3096    2   2   7  -1    739.58    859.87     56.25 o
      3097    2   2   7   3    439.63    303.08     68.50 o
      3098    2   2   7   5    120.99     75.00     57.78 <
      3099    2   2   8 -26   2308.68   2361.49    122.84 o
      3100    2   2   8 -22   5751.53   5637.57    163.40 o
      3101    2   2   8 -18  10832.40  10705.70    234.58 o
      3102    2   2   8 -14  11310.40  10939.90    239.17 o
      3103    2   2   8 -10   9736.18   9824.79    224.63 o
      3104    2   2   8  -6    114.51     88.40     56.25 <
      3105    2   2   8  -2    651.74    539.57     34.82 o
      3106    2   2   8   2   1036.12    862.17     52.43 o
      3107    2   2   8   6   1099.47    874.41     52.81 o
      3108    2   2   8  10    639.40    488.68     73.47 o
      3109    2   2   8  14   2946.79   2328.96    114.04 o
      3110    2   2   8  18   5188.17   4933.06    157.66 o
      3111    2   2   8  22   5320.49   5268.67    201.29 o
      3112    2   2   8  26   2819.08   3001.70    220.04 o
      3113    2   2   9  -3     50.55    127.81     65.05 <
      3114    2   2   9  -1   1703.14   1575.47    111.74 o
      3115    2   2  10 -26   2013.91   1942.84    182.54 o
      3116    2   2  10 -22   3983.76   3691.28    185.21 o
      3117    2   2  10 -18   6229.25   6220.76    187.89 o
      3118    2   2  10 -14   6511.60   6676.53    193.63 o
      3119    2   2  10 -10   4946.04   4928.09    169.91 o
      3120    2   2  10  -6   1386.16   1328.26    103.32 o
      3121    2   2  10  -2    102.46     56.64     47.07 <
      3122    2   2  10   2    196.47    169.52     58.55 <
      3123    2   2  10   6   1616.11   1279.28     97.20 o
      3124    2   2  10  10   2503.01   2131.12    163.02 o
      3125    2   2  10  14   2765.93   2418.12    154.98 o
      3126    2   2  10  18   3368.10   3300.57    212.77 o
      3127    2   2  10  22   2910.62   2299.49    183.68 o
      3128    2   2  12 -18   3606.22   3845.50    166.85 o
      3129    2   2  12 -14   2937.78   3309.37    157.28 o
      3130    2   2  12 -10   2025.05   1894.62    130.88 o
      3131    2   2  12  -6    876.22    801.70     96.82 o
      3132    2   2  12  -2    186.64    266.72     71.56 o
      3133    2   2  12   2     32.89    146.95     92.22 <
      3134    2   2  12   6    886.56    854.90    125.90 o
      3135    2   2  12  10   1695.71   1785.94    136.23 o
      3136    2   2  12  14   1642.79   1382.22    157.28 o
      3137    2   2  12  18   1667.28   1623.31    172.97 o
      3138    2   2  12  20    151.16    403.72    235.73 <
      3139    2   2  14 -10   1378.10   1094.45    145.03 o
      3140    2   2  14  -6    733.81    275.14    229.22 <
      3141    2   2  14  -2    319.12    332.93    210.47 <
      3142    2   2  14   2      8.01     95.29    116.33 <
      3143    2   2  14   6    895.21    909.23    141.97 o
      3144    2   2  14  10   1419.33   1399.44    166.85 o
      3145    2   2  14  12   1670.53   1596.14    288.54 o
      3146    2   3   1 -32    779.82    727.85     70.79 o
      3147    2   3   1 -28   3192.39   3242.40    104.09 o
      3148    2   3   1 -24  11937.20  12047.00    183.68 o
      3149    2   3   1 -20  25057.00  25109.20    331.01 o
      3150    2   3   1 -16  23185.80  22327.50    291.60 o
      3151    2   3   1 -12  24283.70  23391.40    268.26 o
      3152    2   3   1  -8   4171.80   4321.16     57.78 o
      3153    2   3   1  -4   2906.73   2896.08     39.80 o
      3154    2   3   1   0    657.00    666.62     16.45 o
      3155    2   3   1   4   4056.53   4114.90     63.52 o
      3156    2   3   1   8  13544.50  13220.30    153.84 o
      3157    2   3   1  12  14141.60  13474.00    166.46 o
      3158    2   3   1  16  12162.10  12205.40    177.94 o
      3159    2   3   1  20   4637.94   4536.23     96.05 o
      3160    2   3   1  24   2637.01   2882.31    102.17 o
      3161    2   3   1  28   4319.28   4236.59    141.21 o
      3162    2   3   1  32   2539.98   2597.60    164.93 o
      3163    2   3   2 -33     10.11    164.17    142.74 <
      3164    2   3   2 -29      5.47     60.46     65.82 <
      3165    2   3   2 -25     33.34     27.17     56.64 <
      3166    2   3   2 -21     96.87     39.80     34.82 <
      3167    2   3   2 -17     12.50    -18.37     26.02 <
      3168    2   3   2 -15   1273.68   1143.43    124.37 o
      3169    2   3   2 -13    446.28    553.35     33.68 o
      3170    2   3   2 -11   4027.64   3843.59     68.50 o
      3171    2   3   2  -9    315.65    381.91     29.47 o
      3172    2   3   2  -7    248.69    213.15     17.99 o
      3173    2   3   2  -5   2336.00   2344.65     40.18 o
      3174    2   3   2  -3    490.59    400.66     24.11 o
      3175    2   3   2  -1    605.62    539.19     18.75 o
      3176    2   3   2   1   3143.99   2903.74     66.59 o
      3177    2   3   2   3    248.19    293.89     19.13 o
      3178    2   3   2   5      1.92    -14.54     15.69 <
      3179    2   3   2   7      1.26      5.36     18.37 <
      3180    2   3   2   9    621.81    509.34     29.85 o
      3181    2   3   2  11     89.16     48.22     32.91 <
      3182    2   3   2  13     33.57     34.82     37.88 <
      3183    2   3   2  15    541.78    342.11     49.75 o
      3184    2   3   2  17      1.41    -54.72     50.13 <
      3185    2   3   2  19      3.73    -63.52     91.46 <
      3186    2   3   2  21    123.09      1.53     60.08 <
      3187    2   3   2  25     20.37    123.99    131.64 <
      3188    2   3   3 -32   1268.36   1200.83    109.44 o
      3189    2   3   3 -28   2473.35   2421.95     98.73 o
      3190    2   3   3 -24   9269.39   9614.71    178.33 o
      3191    2   3   3 -20  16907.00  17104.00    269.02 o
      3192    2   3   3 -16  23296.80  22753.10    363.54 o
      3193    2   3   3 -12  36791.40  35983.70    502.83 o
      3194    2   3   3  -8   9376.03   8841.32    106.38 o
      3195    2   3   3  -4   3874.20   3741.79     52.81 o
      3196    2   3   3   0     31.59     53.57     12.25 o
      3197    2   3   3   4   4489.73   4254.96     70.03 o
      3198    2   3   3   8  10370.40   9885.64    150.77 o
      3199    2   3   3  12   4911.74   4564.16    116.72 o
      3200    2   3   3  16   8624.80   8781.62    201.67 o
      3201    2   3   3  20   5730.63   6186.32    133.55 o
      3202    2   3   3  24   4160.43   4238.51    118.63 o
      3203    2   3   3  28   3963.37   4094.62    143.89 o
      3204    2   3   3  32   1518.37   1471.38    110.21 o
      3205    2   3   4 -33      1.10    233.05    162.64 <
      3206    2   3   4 -29    285.75    222.72    148.10 <
      3207    2   3   4 -25      0.36     -4.59     59.70 <
      3208    2   3   4 -21    358.04    290.07     60.46 o
      3209    2   3   4 -17    250.38    214.68     52.04 o
      3210    2   3   4 -13      6.12    -16.07     37.88 <
      3211    2   3   4 -11      5.15     84.19     40.18 <
      3212    2   3   4  -9   1127.78   1064.98     36.35 o
      3213    2   3   4  -7    209.40    172.97     27.17 o
      3214    2   3   4  -5    400.12    349.77     19.13 o
      3215    2   3   4  -3      8.74     58.17     23.34 <
      3216    2   3   4  -1    349.91    222.72     19.90 o
      3217    2   3   4   1   4973.56   4448.21     96.05 o
      3218    2   3   4   3    141.42     90.31     25.64 o
      3219    2   3   4   5    126.26    132.79     29.08 o
      3220    2   3   4   7     14.53     69.65     28.70 <
      3221    2   3   4   9    605.64    477.20     40.56 o
      3222    2   3   4  11    369.07    177.94     37.50 o
      3223    2   3   4  13    187.80    111.74     35.59 o
      3224    2   3   4  15   1047.11    860.25    125.14 o
      3225    2   3   4  17      9.49    -75.39     53.96 <
      3226    2   3   4  29     31.81    122.46    153.45 <
      3227    2   3   5 -32   1725.40   1747.68    128.96 o
      3228    2   3   5 -28   2506.42   2453.33    132.79 o
      3229    2   3   5 -24   7425.61   7646.61    200.90 o
      3230    2   3   5 -20  11315.80  10776.10    259.84 o
      3231    2   3   5 -16  17246.50  16922.60    356.65 o
      3232    2   3   5 -12  30232.50  28566.30    561.00 o
      3233    2   3   5  -8  14727.40  14512.60    174.50 o
      3234    2   3   5  -4   1615.80   1536.82     36.74 o
      3235    2   3   5   0   1407.94   1311.04     43.24 o
      3236    2   3   5   4   6643.95   5977.00    137.00 o
      3237    2   3   5   8   3653.36   3268.04     91.84 o
      3238    2   3   5  12    698.68    686.90     55.87 o
      3239    2   3   5  16   5530.75   5479.14    147.33 o
      3240    2   3   5  20   5257.54   5556.82    163.40 o
      3241    2   3   5  24   5387.51   5614.99    174.12 o
      3242    2   3   5  28   4119.90   4373.97    174.88 o
      3243    2   3   6 -25    148.56     82.28    158.81 <
      3244    2   3   6 -13    732.83    603.10     76.54 o
      3245    2   3   6  -9    109.74    128.20     39.80 o
      3246    2   3   6  -7     35.29    112.12     61.99 <
      3247    2   3   6  -5     57.00    128.96     29.08 o
      3248    2   3   6  -3      2.74     66.20     41.71 <
      3249    2   3   6  -1    387.27    336.37     31.00 o
      3250    2   3   6   1     18.08     41.33     35.97 <
      3251    2   3   6   3    511.54    258.69     43.24 o
      3252    2   3   6  13     80.76    -44.39     94.90 <
      3253    2   3   6  17    101.85    118.63    100.64 <
      3254    2   3   6  21     90.31    -83.42    110.21 <
      3255    2   3   6  25     92.54    -56.25    131.26 <
      3256    2   3   6  29    121.29    150.39    182.92 <
      3257    2   3   7 -28   1917.47   1949.73    117.48 o
      3258    2   3   7 -24   5175.05   5159.22    181.39 o
      3259    2   3   7 -20   7175.76   6893.50    182.54 o
      3260    2   3   7 -16  12223.80  12391.40    269.02 o
      3261    2   3   7 -12  21593.20  21325.70    416.35 o
      3262    2   3   7  -8  14581.00  14481.90    199.37 o
      3263    2   3   7  -4   2057.62   1923.71     51.66 o
      3264    2   3   7   0      1.74     10.71     42.48 <
      3265    2   3   7   4   2702.37   2311.36     70.79 o
      3266    2   3   7   8   4321.88   3996.27    167.23 o
      3267    2   3   7  12   2201.16   2006.75     99.88 o
      3268    2   3   7  16   6104.60   5565.62    181.39 o
      3269    2   3   7  20   3801.99   3604.41    163.79 o
      3270    2   3   7  24   3233.30   3274.17    172.20 o
      3271    2   3   7  28   2688.52   2917.90    217.74 o
      3272    2   3   8  -5    390.49    314.18     66.59 o
      3273    2   3   8  -3      2.11    -40.95     49.37 <
      3274    2   3   8   5     15.42     56.64     64.67 <
      3275    2   3   9 -28   1792.98   1725.48    170.67 o
      3276    2   3   9 -24   3140.01   3001.32    130.88 o
      3277    2   3   9 -20   5683.54   5732.85    171.06 o
      3278    2   3   9 -16   7383.00   7726.59    199.37 o
      3279    2   3   9 -12   5795.73   5962.07    173.35 o
      3280    2   3   9  -8   2026.61   1981.87    117.86 o
      3281    2   3   9  -4    303.81    162.25     32.53 o
      3282    2   3   9   0     10.42    -46.30     47.07 <
      3283    2   3   9   4   1375.39   1221.12     69.65 o
      3284    2   3   9   8   2134.65   1771.40    139.29 o
      3285    2   3   9  12   1705.23   1456.84    110.59 o
      3286    2   3   9  16   2123.50   1766.43    124.75 o
      3287    2   3   9  20   1900.48   1835.31    137.38 o
      3288    2   3   9  24   2297.50   2288.40    195.16 o
      3289    2   3   9  26     48.49    158.81    196.31 <
      3290    2   3  11 -24   2359.51   2107.01    188.28 o
      3291    2   3  11 -20   3292.97   3485.40    155.37 o
      3292    2   3  11 -16   3855.48   4087.35    163.79 o
      3293    2   3  11 -12   4623.47   5273.64    187.51 o
      3294    2   3  11  -8   2150.46   2234.82    132.79 o
      3295    2   3  11  -4    640.76    642.51     69.26 o
      3296    2   3  11   0      1.51     58.17     63.14 <
      3297    2   3  11   4    654.69    680.40     97.20 o
      3298    2   3  11   8   1408.02   1394.47    140.82 o
      3299    2   3  11  12   1899.71   1996.03    142.74 o
      3300    2   3  11  16   2174.38   1941.31    180.62 o
      3301    2   3  11  20   1776.97   1583.51    167.99 o
      3302    2   3  11  22     40.64    -28.32    126.67 <
      3303    2   3  13 -16   2374.43   3007.44    169.14 o
      3304    2   3  13 -12   1655.54   1791.68    130.88 o
      3305    2   3  13  -8    480.48    464.57     96.43 o
      3306    2   3  13  -4    178.59    -79.60    118.25 <
      3307    2   3  13   0     10.77     44.39     97.58 <
      3308    2   3  13   4    160.21    209.32    111.36 <
      3309    2   3  13   8    682.59    776.07    105.62 o
      3310    2   3  13  12    964.82   1060.01    156.13 o
      3311    2   3  15   0     31.72    108.30    222.72 <
      3312    2   4   0 -34    984.22    596.59    191.72 o
      3313    2   4   0 -30    242.94    120.16     68.12 <
      3314    2   4   0 -26   4783.62   4744.02    146.18 o
      3315    2   4   0 -22  13455.40  12900.40    267.49 o
      3316    2   4   0 -18  29388.80  29306.00    535.36 o
      3317    2   4   0 -14  45386.80  43704.50    939.08 o
      3318    2   4   0 -10  16548.00  17368.80    273.61 o
      3319    2   4   0  -6  22901.60  23568.60    358.18 o
      3320    2   4   0  -2   3250.14   3473.16     52.43 o
      3321    2   4   0   2     11.28     49.75     13.39 o
      3322    2   4   0   6  11166.30  11004.60    163.02 o
      3323    2   4   0  10   5763.61   5377.73     92.61 o
      3324    2   4   0  14  19382.50  19292.60    368.90 o
      3325    2   4   0  18  10724.80  10410.30    228.07 o
      3326    2   4   0  22   5100.79   5001.94    150.77 o
      3327    2   4   0  26   4657.65   4874.90    205.11 o
      3328    2   4   0  30   2746.56   2589.56    180.62 o
      3329    2   4   1 -35      0.18     90.31    140.06 <
      3330    2   4   1 -31     31.18     91.84     82.66 <
      3331    2   4   1 -27     25.83    -33.29     45.54 <
      3332    2   4   1 -23      4.28    -36.35     35.21 <
      3333    2   4   1 -19    291.36    233.81     33.29 o
      3334    2   4   1 -15    773.23    808.21     42.48 o
      3335    2   4   1 -13    143.09    120.93     41.71 <
      3336    2   4   1 -11   1000.77    947.89     29.08 o
      3337    2   4   1  -9   1186.80   1190.88     36.74 o
      3338    2   4   1  -7   6632.53   6926.03     84.19 o
      3339    2   4   1  -5      8.31     21.05     13.01 <
      3340    2   4   1  -3   5365.18   5381.56     59.31 o
      3341    2   4   1  -1   1705.66   1635.17     27.55 o
      3342    2   4   1   1    649.73    601.18     21.05 o
      3343    2   4   1   3    860.10    761.52     29.47 o
      3344    2   4   1   5   1373.07   1311.81     36.35 o
      3345    2   4   1   7   1254.43   1538.35     43.24 o
      3346    2   4   1   9   1727.08   1855.59     42.48 o
      3347    2   4   1  11    192.37    104.85     23.73 o
      3348    2   4   1  13     16.32    -73.47     37.12 <
      3349    2   4   1  15     53.44     52.81     44.77 <
      3350    2   4   1  19     74.99    -50.90     37.12 <
      3351    2   4   1  23      9.83    -36.35    107.91 <
      3352    2   4   1  27     10.50   -143.50     88.02 <
      3353    2   4   1  31      3.82     -5.74    138.53 <
      3354    2   4   2 -34   1437.15   1410.54    127.81 o
      3355    2   4   2 -30   1298.57   1253.26     80.36 o
      3356    2   4   2 -26   7431.12   7790.50    138.53 o
      3357    2   4   2 -22  14122.90  14325.10    207.41 o
      3358    2   4   2 -18  17428.00  17428.90    265.96 o
      3359    2   4   2 -14  27947.40  26854.20    420.18 o
      3360    2   4   2 -10  11375.30  10462.30    123.99 o
      3361    2   4   2  -6   3442.13   3476.98     50.13 o
      3362    2   4   2  -2   1493.70   1405.95     24.49 o
      3363    2   4   2   2    126.43    129.34     17.99 o
      3364    2   4   2   6   6608.82   6544.12     96.43 o
      3365    2   4   2  10   5214.72   4526.28    117.48 o
      3366    2   4   2  14  12024.30  11224.20    238.41 o
      3367    2   4   2  18   6841.74   7272.35    143.12 o
      3368    2   4   2  22   3220.71   3423.03    104.47 o
      3369    2   4   2  26   3224.75   3449.05    128.58 o
      3370    2   4   2  30   2291.71   2245.15    120.54 o
      3371    2   4   2  32    205.08    657.43    102.94 o
      3372    2   4   3 -31    188.69    242.23    146.56 <
      3373    2   4   3 -27    610.77    374.26     70.03 o
      3374    2   4   3 -23      7.62    -83.42     62.38 <
      3375    2   4   3 -19    183.66    109.83     41.71 <
      3376    2   4   3 -15    270.68    200.90     34.82 o
      3377    2   4   3 -13    176.62    310.73     73.47 o
      3378    2   4   3 -11    831.32    919.95     46.30 o
      3379    2   4   3  -9    885.44    880.53     45.92 o
      3380    2   4   3  -7     60.99     39.80     15.31 <
      3381    2   4   3  -5   1477.89   1485.93     47.83 o
      3382    2   4   3  -3      2.76     47.45     14.16 o
      3383    2   4   3  -1     46.09     49.37     14.54 o
      3384    2   4   3   1      0.86    -11.48     20.28 <
      3385    2   4   3   3    762.41    792.52     41.71 o
      3386    2   4   3   5    375.54    344.79     31.00 o
      3387    2   4   3   7    543.68    421.71     33.29 o
      3388    2   4   3   9   1201.25   1083.35     69.26 o
      3389    2   4   3  11   1258.69   1238.34     64.67 o
      3390    2   4   3  13     73.30     42.09     50.51 <
      3391    2   4   3  15    864.78    855.66     67.73 o
      3392    2   4   3  17    332.44    326.04    109.44 <
      3393    2   4   3  19    283.33    227.69    106.38 <
      3394    2   4   3  23    155.11     55.49     77.30 <
      3395    2   4   3  27      1.76   -111.36    133.55 <
      3396    2   4   4 -34   1394.20   1282.34    122.84 o
      3397    2   4   4 -30   1999.37   1885.44    120.16 o
      3398    2   4   4 -26   4300.94   4390.05    154.60 o
      3399    2   4   4 -22   9250.57   9542.38    223.87 o
      3400    2   4   4 -18  13802.50  13487.00    297.72 o
      3401    2   4   4 -14  31255.10  30118.40    471.07 o
      3402    2   4   4 -10  22527.40  22323.30    323.36 o
      3403    2   4   4  -6   7770.45   7074.51     90.69 o
      3404    2   4   4  -2   3512.01   3436.04     50.51 o
      3405    2   4   4   2    258.95    230.75     31.38 o
      3406    2   4   4   6   5770.32   5072.74     98.73 o
      3407    2   4   4  10   4435.01   4264.15    120.93 o
      3408    2   4   4  14   6567.20   6461.85    159.57 o
      3409    2   4   4  18   5487.50   5959.01    164.55 o
      3410    2   4   4  22   3242.78   3402.36    135.85 o
      3411    2   4   4  26   3749.04   4232.77    169.52 o
      3412    2   4   4  30   2154.13   2278.83    155.37 o
      3413    2   4   5 -31      1.00    -78.83    157.28 <
      3414    2   4   5 -27    140.05    -39.42    143.12 <
      3415    2   4   5 -23      5.14     81.51    142.35 <
      3416    2   4   5 -19     16.81    -27.94     86.48 <
      3417    2   4   5 -15   1986.18   2062.23    122.84 o
      3418    2   4   5 -11    257.55    177.56     44.77 o
      3419    2   4   5  -9    270.45    397.22     78.07 o
      3420    2   4   5  -7     65.60    129.34     26.02 o
      3421    2   4   5  -5    634.72    854.13     62.38 o
      3422    2   4   5  -3     15.53     23.34     20.66 <
      3423    2   4   5  -1     72.81     70.79     31.38 <
      3424    2   4   5   1    774.24    547.22     28.70 o
      3425    2   4   5   3    451.26    539.95     83.42 o
      3426    2   4   5   5    653.84    599.27     53.96 o
      3427    2   4   5   7   2107.39   2059.17    151.92 o
      3428    2   4   5   9    374.86    358.18     53.96 o
      3429    2   4   5  11   1559.95   1547.54    158.43 o
      3430    2   4   5  19      3.77   -133.94    107.15 <
      3431    2   4   6 -30   1845.92   1760.69    126.67 o
      3432    2   4   6 -26   4755.60   4879.87    166.85 o
      3433    2   4   6 -22   7613.05   7816.52    214.68 o
      3434    2   4   6 -18   7392.56   7549.41    203.20 o
      3435    2   4   6 -14  18528.90  19085.90    399.13 o
      3436    2   4   6 -10  19923.90  20614.70    269.79 o
      3437    2   4   6  -6  12275.30  11929.90    148.86 o
      3438    2   4   6  -2    934.45    807.83     34.44 o
      3439    2   4   6   2    688.92    678.48     40.95 o
      3440    2   4   6   6   5996.87   5404.52    145.42 o
      3441    2   4   6  10   2910.24   2325.13    110.21 o
      3442    2   4   6  14   3977.60   3809.91    141.59 o
      3443    2   4   6  18   5046.15   5306.55    164.55 o
      3444    2   4   6  22   2699.78   2881.92    141.59 o
      3445    2   4   6  26   2946.61   2858.20    153.84 o
      3446    2   4   7 -31      7.08     91.08    191.34 <
      3447    2   4   7 -15    324.62    322.60    104.09 o
      3448    2   4   7  -7   1829.49   1909.93    122.07 o
      3449    2   4   7  -5      7.43    135.85     51.66 <
      3450    2   4   7  -3    746.27    557.17     68.88 o
      3451    2   4   7   1      3.88     61.61     87.25 <
      3452    2   4   7   3    205.50    223.87     62.76 o
      3453    2   4   7   5    281.60    232.67    103.71 <
      3454    2   4   8 -30   1141.42   1268.57    110.59 o
      3455    2   4   8 -26   3112.82   3194.57    146.18 o
      3456    2   4   8 -22   5097.12   5091.11    166.08 o
      3457    2   4   8 -18   7622.35   7701.71    203.58 o
      3458    2   4   8 -14  13585.20  14205.70    306.52 o
      3459    2   4   8 -10   9981.31  10156.60    237.64 o
      3460    2   4   8  -6   8094.53   8241.67    145.80 o
      3461    2   4   8  -2    937.19    838.82     54.72 o
      3462    2   4   8   2    618.89    497.86     48.22 o
      3463    2   4   8   6   5942.75   5601.98    203.20 o
      3464    2   4   8  10   2354.80   2221.43    125.90 o
      3465    2   4   8  14   2685.90   2268.88    136.62 o
      3466    2   4   8  18   2201.73   1863.63    127.05 o
      3467    2   4   8  22   2158.55   2386.74    156.51 o
      3468    2   4   8  26   3046.33   2991.37    226.93 o
      3469    2   4   9 -27     25.30     -2.68    157.66 <
      3470    2   4   9  -7    259.66    285.86     70.79 o
      3471    2   4  10 -26   2083.62   1942.07    134.32 o
      3472    2   4  10 -22   2776.17   2761.76    142.74 o
      3473    2   4  10 -18   4700.03   5042.51    168.76 o
      3474    2   4  10 -14   8541.53   9533.96    241.09 o
      3475    2   4  10 -10   6105.88   6471.41    195.93 o
      3476    2   4  10  -6   4193.01   4135.18    112.12 o
      3477    2   4  10  -2    916.97    852.60     73.86 o
      3478    2   4  10   2     88.44     -3.44     57.02 <
      3479    2   4  10   6   2572.23   2464.43    133.55 o
      3480    2   4  10  10   2577.19   2386.74    144.65 o
      3481    2   4  10  14   4160.07   3887.59    179.48 o
      3482    2   4  10  18   2663.84   2591.47    205.88 o
      3483    2   4  10  22   2149.89   1974.22    184.45 o
      3484    2   4  12 -22   3021.71   3152.09    333.31 o
      3485    2   4  12 -18   4385.83   4930.38    190.57 o
      3486    2   4  12 -14   4836.71   5567.54    205.11 o
      3487    2   4  12 -10   3028.93   3474.31    162.25 o
      3488    2   4  12  -6   1280.81   1488.99    109.44 o
      3489    2   4  12  -2    338.09    106.38    106.77 <
      3490    2   4  12   2     23.11    -88.40     79.60 <
      3491    2   4  12   6    632.40    636.77    102.94 o
      3492    2   4  12  10   1257.84   1185.53    146.95 o
      3493    2   4  12  14   2500.79   2970.32    219.65 o
      3494    2   4  12  18   1866.31   2191.96    199.76 o
      3495    2   4  13  15    105.82    123.22    107.15 <
      3496    2   4  14 -10   1860.27   1720.51    188.28 o
      3497    2   4  14  -6    849.01    709.86    150.77 o
      3498    2   4  14  -2    441.43    171.06    207.41 <
      3499    2   4  14   2      8.98     -4.59    114.42 <
      3500    2   4  14   6    361.86    483.70    133.17 o
      3501    2   4  14  10   1162.25   1178.64    167.23 o
      3502    2   5   1 -32   1494.19   1346.25    121.69 o
      3503    2   5   1 -28   2456.94   2467.49     84.19 o
      3504    2   5   1 -24  11293.50  11341.00    175.26 o
      3505    2   5   1 -20  12570.70  12328.30    179.86 o
      3506    2   5   1 -16  36161.20  36151.30    511.25 o
      3507    2   5   1 -12  30928.90  30517.90    470.31 o
      3508    2   5   1  -8  14913.10  15856.90    177.56 o
      3509    2   5   1  -4  22263.80  23626.00    231.90 o
      3510    2   5   1   0    163.41    185.60     12.25 o
      3511    2   5   1   4   1690.33   1766.81     43.62 o
      3512    2   5   1   8   5768.70   5624.56    121.69 o
      3513    2   5   1  12  11574.40  10900.90    157.28 o
      3514    2   5   1  16  18417.00  18216.10    252.57 o
      3515    2   5   1  20   7218.62   7199.65    128.96 o
      3516    2   5   1  24   4275.63   4514.03    138.53 o
      3517    2   5   1  28   2479.68   2402.43    122.46 o
      3518    2   5   2 -33     20.89    125.90    139.29 <
      3519    2   5   2 -29      7.44    -56.25     58.55 <
      3520    2   5   2 -25    165.28    116.72     47.07 <
      3521    2   5   2 -21    131.77     78.83     36.35 <
      3522    2   5   2 -17    582.55    500.92     45.54 o
      3523    2   5   2 -13    288.09    267.49     34.82 o
      3524    2   5   2 -11   1053.42   1131.95     60.08 o
      3525    2   5   2  -9    644.05    551.82     23.34 o
      3526    2   5   2  -7   4873.67   4870.69     99.50 o
      3527    2   5   2  -5    834.91    872.88     27.17 o
      3528    2   5   2  -3     23.01      6.89     16.84 <
      3529    2   5   2  -1    278.45    302.31     14.92 o
      3530    2   5   2   1     33.75     62.76     22.58 <
      3531    2   5   2   3     72.36     64.67     19.13 o
      3532    2   5   2   5    420.43    383.44     35.21 o
      3533    2   5   2   7     12.15    -15.69     21.05 <
      3534    2   5   2   9     22.06     -7.65     33.68 <
      3535    2   5   2  11    562.17    442.37     46.69 o
      3536    2   5   2  13    663.44    524.27     52.81 o
      3537    2   5   2  15     26.75    107.91     96.82 <
      3538    2   5   2  17    356.49    250.27     61.99 o
      3539    2   5   2  21    140.89     63.14    118.25 <
      3540    2   5   3 -32   1786.30   1634.02    128.96 o
      3541    2   5   3 -28   2995.55   3198.01    118.63 o
      3542    2   5   3 -24   7620.92   7769.06    151.92 o
      3543    2   5   3 -20   9284.13   9444.42    183.30 o
      3544    2   5   3 -16  26699.30  25633.10    408.31 o
      3545    2   5   3 -12  31560.00  32565.60    503.22 o
      3546    2   5   3  -8  21713.00  21459.30    237.26 o
      3547    2   5   3  -4  10382.20  10140.90    119.39 o
      3548    2   5   3   0   2514.81   2662.65     51.66 o
      3549    2   5   3   4   1667.00   1446.51     44.01 o
      3550    2   5   3   8   6741.79   6210.43    144.27 o
      3551    2   5   3  12  11302.60  11218.10    239.94 o
      3552    2   5   3  16  11890.80  12226.80    264.43 o
      3553    2   5   3  20   5065.56   5557.59    164.17 o
      3554    2   5   3  24   4166.32   4338.77    135.85 o
      3555    2   5   3  28   3008.48   3147.88    167.61 o
      3556    2   5   4 -33     82.21    191.34    158.81 <
      3557    2   5   4 -29     65.13     21.81     91.84 <
      3558    2   5   4 -25     75.74    -54.72    128.58 <
      3559    2   5   4 -21      5.28   -109.06     64.67 <
      3560    2   5   4 -17    855.49    779.51     67.35 o
      3561    2   5   4 -13   2710.76   2530.63     97.58 o
      3562    2   5   4  -9    291.75    252.95     29.08 o
      3563    2   5   4  -7     27.21     79.60     33.29 <
      3564    2   5   4  -5     58.03     82.28     17.60 o
      3565    2   5   4  -3     22.34     53.57     22.58 <
      3566    2   5   4  -1   1435.67   1400.21     35.21 o
      3567    2   5   4   1    929.05    745.83     39.03 o
      3568    2   5   4   3     32.26     27.17     27.94 <
      3569    2   5   4   5    174.54    143.12     48.98 <
      3570    2   5   4   7    118.75     33.68     40.18 <
      3571    2   5   4   9    485.44    425.53     53.57 o
      3572    2   5   4  11    515.91    381.14     91.84 o
      3573    2   5   4  13   1264.01   1336.30    159.19 o
      3574    2   5   4  17    642.98    426.30     86.87 o
      3575    2   5   4  21     41.76    -88.78    119.01 <
      3576    2   5   5 -32   1441.75   1277.75    145.42 o
      3577    2   5   5 -28   3230.52   3297.89    149.24 o
      3578    2   5   5 -24   6871.58   6981.14    194.40 o
      3579    2   5   5 -20   9236.42   9758.59    241.47 o
      3580    2   5   5 -16  19913.60  19200.70    319.53 o
      3581    2   5   5 -12  20121.20  20027.30    326.80 o
      3582    2   5   5  -8  14057.30  13651.50    198.23 o
      3583    2   5   5  -4   7445.11   7225.28     96.82 o
      3584    2   5   5   0    966.31    999.93     41.71 o
      3585    2   5   5   4   3550.26   3178.11    104.09 o
      3586    2   5   5   8   6959.42   6622.95    166.08 o
      3587    2   5   5  12   8260.64   7918.31    192.87 o
      3588    2   5   5  16   8028.62   8147.15    209.71 o
      3589    2   5   5  20   4014.69   4332.26    159.57 o
      3590    2   5   5  24   3368.34   3489.23    155.75 o
      3591    2   5   5  28   3008.98   2915.98    171.06 o
      3592    2   5   6 -33     14.23   -215.45    140.44 <
      3593    2   5   6 -29      1.46    -29.08    157.28 <
      3594    2   5   6 -25     17.05   -236.49    160.72 <
      3595    2   5   6 -13   4026.76   4000.87    130.88 o
      3596    2   5   6  -9    102.65    149.24     48.98 o
      3597    2   5   6  -5    403.42    376.17     53.19 o
      3598    2   5   6  -1    109.96     28.70     41.71 <
      3599    2   5   6   1     15.80     32.14     31.00 <
      3600    2   5   6   3    252.73    243.38     59.31 o
      3601    2   5   6  11      9.69     68.12     94.14 <
      3602    2   5   7 -28   2694.50   2720.44    159.96 o
      3603    2   5   7 -24   6248.04   6381.49    202.82 o
      3604    2   5   7 -20   5355.12   5473.02    181.39 o
      3605    2   5   7 -16   8571.17   8623.96    224.63 o
      3606    2   5   7 -12  13303.80  13318.60    190.19 o
      3607    2   5   7  -8  19112.90  18412.40    246.82 o
      3608    2   5   7  -4  16179.00  15862.60    228.07 o
      3609    2   5   7   0    802.14    708.71     47.83 o
      3610    2   5   7   4   2539.09   2285.33    106.38 o
      3611    2   5   7   8   7388.87   6911.11    185.60 o
      3612    2   5   7  12   5453.38   4971.33    166.85 o
      3613    2   5   7  16   5631.73   5279.76    181.77 o
      3614    2   5   7  20   3111.34   3002.08    161.87 o
      3615    2   5   7  24   2572.79   2570.81    163.02 o
      3616    2   5   8 -29     10.76   -151.92    156.13 <
      3617    2   5   8 -25     93.56     37.88    142.35 <
      3618    2   5   8 -21    131.98     53.96    125.90 <
      3619    2   5   8 -17     28.07     21.43    102.94 <
      3620    2   5   8  -9     23.64    105.24     64.67 <
      3621    2   5   8  -5   2019.80   1681.09    117.86 o
      3622    2   5   8  -1      6.66     24.87    114.04 <
      3623    2   5   8   3     62.22     91.84     62.76 <
      3624    2   5   9 -28   2574.29   2425.01    158.04 o
      3625    2   5   9 -24   3906.80   3939.26    175.26 o
      3626    2   5   9 -20   3455.39   3480.81    150.01 o
      3627    2   5   9 -16   7139.85   7566.25    207.79 o
      3628    2   5   9 -12   7090.41   7388.30    204.35 o
      3629    2   5   9  -8   3861.03   3964.51    104.47 o
      3630    2   5   9  -4   3675.27   3750.21    101.79 o
      3631    2   5   9   0     17.12    -54.34     48.60 <
      3632    2   5   9   4   1625.68   1446.51     83.42 o
      3633    2   5   9   8   3601.35   3535.15    152.69 o
      3634    2   5   9  12   2701.69   2283.04    138.91 o
      3635    2   5   9  16   2845.94   2544.41    157.66 o
      3636    2   5   9  20   1295.19   1169.84    123.22 o
      3637    2   5   9  24   1753.64   1632.11    231.52 o
      3638    2   5  10 -27    108.31     40.56    137.38 <
      3639    2   5  10 -25    293.70    339.82    170.29 <
      3640    2   5  10 -21     38.73     -9.18    140.82 <
      3641    2   5  11 -24   2030.88   1803.16    120.16 o
      3642    2   5  11 -20   2836.55   3084.74    154.60 o
      3643    2   5  11 -16   4886.42   5259.48    196.70 o
      3644    2   5  11 -12   5546.73   6158.39    197.46 o
      3645    2   5  11  -8   3173.41   3640.77    112.51 o
      3646    2   5  11  -4   1829.45   1897.68    105.62 o
      3647    2   5  11   0     51.93    -49.37     63.91 <
      3648    2   5  11   4    348.88    317.24     69.65 o
      3649    2   5  11   8   1129.98   1120.47    115.18 o
      3650    2   5  11  12   2155.51   2457.16    159.57 o
      3651    2   5  11  16   2773.35   2966.88    215.83 o
      3652    2   5  11  20   1508.57   1505.44    170.67 o
      3653    2   5  13 -16   3421.97   4061.71    197.46 o
      3654    2   5  13 -12   2697.49   3488.85    173.35 o
      3655    2   5  13  -8    961.71   1257.85    151.16 o
      3656    2   5  13  -4    298.35    310.73     91.46 o
      3657    2   5  13   0     15.84    -45.54    104.09 <
      3658    2   5  13   4    121.88    111.74     98.35 <
      3659    2   5  13   8    362.77    486.76    132.41 o
      3660    2   5  13  12   1050.42   1002.23    160.34 o
      3661    2   5  14   9    204.73    396.83    118.25 o
      3662    2   6   0 -34   2277.81   1935.19    239.94 o
      3663    2   6   0 -30   1972.90   1780.97    115.18 o
      3664    2   6   0 -26   3481.14   3595.23    129.34 o
      3665    2   6   0 -22   5425.28   5525.83    148.10 o
      3666    2   6   0 -18  14338.30  14716.90    290.07 o
      3667    2   6   0 -14  61898.60  64459.30   1370.74 o
      3668    2   6   0 -10  24649.00  25056.00    388.80 o
      3669    2   6   0  -6  44863.70  47584.50    640.22 o
      3670    2   6   0  -2   9843.13  10977.40    145.42 o
      3671    2   6   0   2    163.71    156.90     17.60 o
      3672    2   6   0   6   1940.66   1836.07     45.16 o
      3673    2   6   0  10   3010.88   2538.28     79.98 o
      3674    2   6   0  14  15737.40  14480.00    355.12 o
      3675    2   6   0  18  13008.10  12863.20    331.78 o
      3676    2   6   0  22   6712.55   6790.57    333.69 o
      3677    2   6   0  26   4106.68   4483.80    288.92 o
      3678    2   6   0  30    582.49    666.62    178.71 o
      3679    2   6   1 -31      4.55     18.75     55.11 <
      3680    2   6   1 -27      9.75    -84.95     45.16 <
      3681    2   6   1 -23     54.57      8.80     35.21 <
      3682    2   6   1 -19     11.87    -30.23     31.38 <
      3683    2   6   1 -15    163.93    110.98     34.06 o
      3684    2   6   1 -11    971.51    953.24     44.01 o
      3685    2   6   1  -9    247.39    231.52     30.23 o
      3686    2   6   1  -7    644.80    585.11     23.73 o
      3687    2   6   1  -5   1935.25   2011.72     58.55 o
      3688    2   6   1  -3   1608.64   1674.20     28.32 o
      3689    2   6   1  -1     86.16    101.79     19.52 o
      3690    2   6   1   1    118.41    128.20     13.01 o
      3691    2   6   1   3      5.14      9.57     14.54 <
      3692    2   6   1   5    414.55    327.57     21.05 o
      3693    2   6   1   7     88.05     70.79     22.96 o
      3694    2   6   1   9    371.92    374.64     45.54 o
      3695    2   6   1  11    252.69    249.12     41.33 o
      3696    2   6   1  13    836.09    800.56     80.36 o
      3697    2   6   1  15    131.98     42.48     52.81 <
      3698    2   6   1  23     13.85    -61.23    123.22 <
      3699    2   6   1  27     15.42     52.43    143.50 <
      3700    2   6   2 -34   2382.22   2164.79    184.07 o
      3701    2   6   2 -30   2939.89   2932.05    106.00 o
      3702    2   6   2 -26   6547.84   6766.84    127.05 o
      3703    2   6   2 -22   9451.08   9747.49    154.60 o
      3704    2   6   2 -18  12239.10  12932.10    228.84 o
      3705    2   6   2 -14  34152.80  35395.50    547.22 o
      3706    2   6   2 -10  11174.70  10719.10    158.04 o
      3707    2   6   2  -6  22993.60  23187.40    253.71 o
      3708    2   6   2  -2    434.50    406.40     15.69 o
      3709    2   6   2   2     97.66     93.37     19.90 o
      3710    2   6   2   6   2114.92   2319.78     80.36 o
      3711    2   6   2  10   4189.43   3938.49    113.27 o
      3712    2   6   2  14  13245.50  12817.70    272.46 o
      3713    2   6   2  18   9044.20   9161.62    221.19 o
      3714    2   6   2  22   4737.45   5122.87    178.71 o
      3715    2   6   2  26   3423.48   3436.80    164.55 o
      3716    2   6   2  30    504.73    588.94    120.16 o
      3717    2   6   3 -35     51.87    381.53    157.66 <
      3718    2   6   3 -31     35.23     39.42    135.08 <
      3719    2   6   3 -27    184.81     48.22     88.02 <
      3720    2   6   3 -23    153.95     34.06     59.31 <
      3721    2   6   3 -19    104.55    -12.63     39.42 <
      3722    2   6   3 -15    461.72    323.74     41.33 o
      3723    2   6   3 -11    391.26    352.83     37.12 o
      3724    2   6   3  -9    413.90    479.11     38.65 o
      3725    2   6   3  -7   1874.09   1863.24     40.56 o
      3726    2   6   3  -5    141.71    235.35     28.32 o
      3727    2   6   3  -3    290.18    332.16     16.45 o
      3728    2   6   3  -1      8.28     17.22     17.22 <
      3729    2   6   3   1    311.65    316.86     34.06 o
      3730    2   6   3   3     36.00    -11.48     26.40 <
      3731    2   6   3   5    546.77    528.86     43.62 o
      3732    2   6   3   7    152.59    148.48     39.80 o
      3733    2   6   3   9    901.03    794.05     68.50 o
      3734    2   6   3  11     15.82    -36.35     43.62 <
      3735    2   6   3  13   1444.13   1270.86    132.79 o
      3736    2   6   3  15    481.69    304.61     65.44 o
      3737    2   6   3  23     14.91   -231.14    122.84 <
      3738    2   6   4 -34   1192.26   1092.15    149.24 o
      3739    2   6   4 -30   2485.88   2483.94    154.60 o
      3740    2   6   4 -26   5571.25   5961.31    180.62 o
      3741    2   6   4 -22   6900.27   7168.65    159.19 o
      3742    2   6   4 -18   9098.17   9497.22    184.07 o
      3743    2   6   4 -14  20933.80  20039.50    327.95 o
      3744    2   6   4 -10   7110.36   7110.48    124.75 o
      3745    2   6   4  -6  20817.20  19761.30    271.32 o
      3746    2   6   4  -2   5579.56   5236.52     84.19 o
      3747    2   6   4   2    749.58    722.11     52.43 o
      3748    2   6   4   6   7096.32   6355.85    151.54 o
      3749    2   6   4  10  11862.30  11286.20    243.38 o
      3750    2   6   4  14  13978.20  14149.00    300.02 o
      3751    2   6   4  18   5715.48   5688.08    174.50 o
      3752    2   6   4  22   2746.75   2890.34    145.03 o
      3753    2   6   4  26   3436.64   3636.56    176.80 o
      3754    2   6   5 -31     12.46    -40.18    156.13 <
      3755    2   6   5 -27      3.69    -84.19    145.03 <
      3756    2   6   5 -23     76.28    -13.78     78.07 <
      3757    2   6   5 -19     37.55    -53.96     50.51 <
      3758    2   6   5 -15   1103.38   1188.21     79.21 o
      3759    2   6   5 -11   1516.05   1475.59     83.04 o
      3760    2   6   5  -9     54.60    143.89     64.67 <
      3761    2   6   5  -7     16.25     32.91     26.79 <
      3762    2   6   5  -5   1364.49   1632.11     73.86 o
      3763    2   6   5  -3     18.63     17.99     24.87 <
      3764    2   6   5  -1   1133.59   1082.20     90.31 o
      3765    2   6   5   1      2.92      1.91     37.50 <
      3766    2   6   5   5   1150.73   1293.44    103.71 o
      3767    2   6   5   9    168.36     87.63     62.76 <
      3768    2   6   6 -30   2176.77   2034.30    150.77 o
      3769    2   6   6 -26   5957.79   6038.61    204.35 o
      3770    2   6   6 -22   8030.88   8205.31    227.69 o
      3771    2   6   6 -18   6286.95   6334.42    184.83 o
      3772    2   6   6 -14   8664.04   8740.29    173.73 o
      3773    2   6   6 -10   4774.49   4925.03    115.57 o
      3774    2   6   6  -6  18983.70  18823.00    260.22 o
      3775    2   6   6  -2   4365.64   4286.34     80.36 o
      3776    2   6   6   2      0.35    -55.49     42.09 <
      3777    2   6   6   6   5881.92   5579.02    155.37 o
      3778    2   6   6  10   9608.14   8766.32    216.21 o
      3779    2   6   6  14   9111.75   8881.12    225.40 o
      3780    2   6   6  18   5032.44   5164.58    173.73 o
      3781    2   6   6  22   2531.72   2359.57    144.65 o
      3782    2   6   6  26   2457.74   2253.95    157.66 o
      3783    2   6   6  28      7.76   -129.73    166.85 <
      3784    2   6   7 -31      0.04    -45.92    184.83 <
      3785    2   6   7 -19      5.32    -17.60     77.30 <
      3786    2   6   7 -15     22.31     94.52     41.33 <
      3787    2   6   7 -11     23.21    120.54     50.90 <
      3788    2   6   7  -7    353.40    176.03     61.99 <
      3789    2   6   7  -5    402.45    375.02     59.31 o
      3790    2   6   7  -3   1749.11   2328.96    205.50 o
      3791    2   6   7   1      4.27    -19.90     50.90 <
      3792    2   6   7   5     41.97    -37.50    104.09 <
      3793    2   6   7  27     12.64   -164.93    163.79 <
      3794    2   6   8 -30   1816.20   1945.14    179.09 o
      3795    2   6   8 -26   3641.96   3695.49    174.88 o
      3796    2   6   8 -22   3853.50   3992.45    160.72 o
      3797    2   6   8 -18   5300.39   5320.71    173.73 o
      3798    2   6   8 -14  11317.20  11423.20    264.05 o
      3799    2   6   8 -10   7345.38   7381.80    144.27 o
      3800    2   6   8  -6  10220.70   9714.58    161.11 o
      3801    2   6   8  -2   2434.98   2378.32     77.68 o
      3802    2   6   8   2    182.88     45.54     36.35 <
      3803    2   6   8   6   2434.15   2217.98    122.46 o
      3804    2   6   8  10   4006.07   3709.27    151.92 o
      3805    2   6   8  14   4234.63   3967.96    166.08 o
      3806    2   6   8  18   3019.77   3008.97    163.79 o
      3807    2   6   8  22   1811.26   1718.59    139.29 o
      3808    2   6   9 -29    134.16    464.57    185.98 <
      3809    2   6   9 -27     47.61      0.38    158.43 <
      3810    2   6   9 -23    110.58     85.72    148.86 <
      3811    2   6   9 -19     27.03    125.90    131.64 <
      3812    2   6   9 -11     14.90    226.93    132.79 <
      3813    2   6   9   1      5.74    -86.87    126.28 <
      3814    2   6  10 -26   2361.84   2334.70    150.39 o
      3815    2   6  10 -22   2765.03   2862.41    202.43 o
      3816    2   6  10 -18   3942.82   3917.44    163.40 o
      3817    2   6  10 -14   7058.35   7508.85    220.80 o
      3818    2   6  10 -10   5369.00   5591.65    155.37 o
      3819    2   6  10  -6   5090.55   5364.72    171.06 o
      3820    2   6  10  -2   2349.46   2451.42     99.50 o
      3821    2   6  10   2     24.47    -84.57     63.52 <
      3822    2   6  10   6    568.39    390.71     87.25 o
      3823    2   6  10  10   2301.96   2109.30    141.59 o
      3824    2   6  10  14   4155.03   4179.57    187.89 o
      3825    2   6  10  18   2920.80   2878.48    216.98 o
      3826    2   6  10  22   1692.89   1484.40    175.26 o
      3827    2   6  12 -22   2337.06   2015.17    253.71 o
      3828    2   6  12 -18   4357.85   4583.30    199.37 o
      3829    2   6  12 -14   5206.29   5417.53    201.67 o
      3830    2   6  12 -10   3417.31   4046.40    165.70 o
      3831    2   6  12  -6   2300.27   2697.86    144.65 o
      3832    2   6  12  -2    825.47    831.93     90.31 o
      3833    2   6  12   2      0.86   -181.77     83.04 <
      3834    2   6  12   6    233.41    225.40     96.43 <
      3835    2   6  12  10    834.15    742.39    131.64 o
      3836    2   6  12  14   1860.31   1546.77    170.67 o
      3837    2   6  14 -10   2068.14   2019.38    186.74 o
      3838    2   6  14  -6   1358.45   1483.25    167.23 o
      3839    2   6  14  -2    459.62    313.03    129.73 <
      3840    2   6  14   2     15.49    154.22    122.84 <
      3841    2   6  14   6     90.92     93.76    127.43 <
      3842    2   7   1 -32   3227.34   2953.48    114.04 o
      3843    2   7   1 -28   4423.02   4204.07    102.56 o
      3844    2   7   1 -24   7545.53   7788.20    135.47 o
      3845    2   7   1 -20   7212.41   7308.71    138.91 o
      3846    2   7   1 -16  30347.90  30829.40    484.85 o
      3847    2   7   1 -12  23584.30  24282.60    383.06 o
      3848    2   7   1  -8  18041.20  18213.00    193.63 o
      3849    2   7   1  -4  13922.40  15034.10    145.42 o
      3850    2   7   1   0    249.39    362.78     23.73 o
      3851    2   7   1   4    200.80    204.35     16.07 o
      3852    2   7   1   8   1739.91   1611.06     44.39 o
      3853    2   7   1  12   8201.83   7919.07    185.60 o
      3854    2   7   1  16  11701.20  11751.90    261.75 o
      3855    2   7   1  20   7090.52   7491.24    214.68 o
      3856    2   7   1  24   5356.25   5412.55    193.63 o
      3857    2   7   1  28   1407.77   1568.97    144.65 o
      3858    2   7   2 -33     78.77    260.22    137.00 <
      3859    2   7   2 -29    255.29    194.78     62.76 o
      3860    2   7   2 -25     15.68    -34.82     44.01 <
      3861    2   7   2 -21     12.99    -48.60     43.24 <
      3862    2   7   2 -17     52.97     41.33     36.74 <
      3863    2   7   2 -13     74.72     60.85     32.53 <
      3864    2   7   2  -9   2039.43   2074.48     55.49 o
      3865    2   7   2  -7   1738.35   1764.51    104.09 o
      3866    2   7   2  -5    834.79    759.99     24.49 o
      3867    2   7   2  -3   1593.27   1687.60     55.49 o
      3868    2   7   2  -1    784.68    717.90     24.11 o
      3869    2   7   2   1     13.87     19.13     20.28 <
      3870    2   7   2   3    914.30   1021.36     56.25 o
      3871    2   7   2   5    944.60    764.20     52.81 o
      3872    2   7   2   7    315.24    302.70     41.33 o
      3873    2   7   2   9    669.16    665.85     53.96 o
      3874    2   7   2  11      8.94    110.59     49.37 <
      3875    2   7   2  13     11.52    -55.49     86.87 <
      3876    2   7   2  15    230.25     61.61     84.57 <
      3877    2   7   2  17      9.32     11.48     69.65 <
      3878    2   7   2  21     48.95    -92.61    115.18 <
      3879    2   7   3 -32   2256.17   2273.47    150.39 o
      3880    2   7   3 -28   5117.45   5013.42    127.81 o
      3881    2   7   3 -24   6777.83   6674.23    156.51 o
      3882    2   7   3 -20   6595.44   6830.36    150.01 o
      3883    2   7   3 -16  17828.70  18091.30    302.70 o
      3884    2   7   3 -12  15814.40  16175.30    268.26 o
      3885    2   7   3  -8  24997.70  24988.70    337.90 o
      3886    2   7   3  -4  16476.10  16693.80    171.44 o
      3887    2   7   3   0    816.59    895.84     41.33 o
      3888    2   7   3   4    105.58     68.88     37.50 <
      3889    2   7   3   8   2402.52   2084.81     84.19 o
      3890    2   7   3  12   9443.33   9192.62    212.38 o
      3891    2   7   3  16   8616.50   8924.36    223.87 o
      3892    2   7   3  20   5329.34   5469.57    176.41 o
      3893    2   7   3  24   4667.81   5019.93    194.40 o
      3894    2   7   3  28   1776.19   1976.90    143.89 o
      3895    2   7   4 -33     31.02     53.57    154.98 <
      3896    2   7   4 -29    143.82    179.48    153.07 <
      3897    2   7   4 -25     58.93    -79.21     65.05 <
      3898    2   7   4 -21    257.05    106.38     63.14 <
      3899    2   7   4 -17      8.05    -47.45     38.27 <
      3900    2   7   4 -13    346.59    351.68     42.09 o
      3901    2   7   4  -9    582.09    497.86     34.82 o
      3902    2   7   4  -7    174.63    196.31     60.46 o
      3903    2   7   4  -5    558.08    592.76     35.59 o
      3904    2   7   4  -3    775.99    962.04     89.55 o
      3905    2   7   4  -1     32.11     36.74     22.96 <
      3906    2   7   4   3    216.62    191.34     45.16 o
      3907    2   7   4   7     13.81    -22.20     44.01 <
      3908    2   7   4  11     26.15     53.19     86.87 <
      3909    2   7   4  15     52.09    -22.20    100.26 <
      3910    2   7   4  29     72.37    -95.29    158.04 <
      3911    2   7   5 -34   1280.20   1346.25    128.58 o
      3912    2   7   5 -32   1350.56   1275.07    122.46 o
      3913    2   7   5 -28   5139.79   5278.23    197.84 o
      3914    2   7   5 -24   6873.41   6979.61    211.62 o
      3915    2   7   5 -20   7300.29   7622.12    165.70 o
      3916    2   7   5 -16  12292.50  12329.00    225.78 o
      3917    2   7   5 -12   7897.68   7816.13    156.13 o
      3918    2   7   5  -8  13128.40  12909.50    192.49 o
      3919    2   7   5  -4  14177.80  14010.50    170.29 o
      3920    2   7   5   0   1325.79   1278.90     47.83 o
      3921    2   7   5   4    539.12    512.02     56.64 o
      3922    2   7   5   8   4906.58   4230.47    130.11 o
      3923    2   7   5  12   9349.45   8734.17    215.06 o
      3924    2   7   5  16   5399.60   5342.52    172.20 o
      3925    2   7   5  20   3876.80   3848.94    158.04 o
      3926    2   7   5  24   3454.63   3593.32    176.80 o
      3927    2   7   5  28   1844.44   1973.45    153.45 o
      3928    2   7   6 -33      0.54    140.82    121.31 <
      3929    2   7   6 -29     32.62     24.87    177.18 <
      3930    2   7   6 -21      6.20      4.97     76.92 <
      3931    2   7   6 -17     47.95     43.62     56.64 <
      3932    2   7   6 -13    994.47    921.48     76.15 o
      3933    2   7   6  -9   1083.08   1059.63     68.12 o
      3934    2   7   6  -5   1278.33   1216.52     87.25 o
      3935    2   7   6  -1     36.94     48.98     43.62 <
      3936    2   7   6   3     11.62    -58.55     84.19 <
      3937    2   7   6   7     12.43    -70.41     97.58 <
      3938    2   7   7 -28   2830.47   2799.27    195.55 o
      3939    2   7   7 -24   4996.35   5101.82    190.57 o
      3940    2   7   7 -20   6746.96   6819.27    205.11 o
      3941    2   7   7 -16   8632.23   8590.67    180.24 o
      3942    2   7   7 -12   4645.46   4657.92    109.83 o
      3943    2   7   7  -8   8449.85   7931.32    137.00 o
      3944    2   7   7  -4  14530.30  13754.10    195.93 o
      3945    2   7   7   0   3546.43   3657.22     86.48 o
      3946    2   7   7   4     99.72    153.07     59.70 <
      3947    2   7   7   8   1913.77   1493.20    101.79 o
      3948    2   7   7  12   7937.11   7145.30    204.73 o
      3949    2   7   7  16   5748.11   5201.70    187.51 o
      3950    2   7   7  20   3720.70   3754.04    176.41 o
      3951    2   7   7  24   2107.38   2051.90    153.84 o
      3952    2   7   8 -21     23.18    108.68    121.69 <
      3953    2   7   8 -17    345.61    432.04    135.08 o
      3954    2   7   8 -13    137.12    189.04     73.09 <
      3955    2   7   8  -1    260.08    278.59    125.14 <
      3956    2   7   8   1    258.26    233.05     72.71 o
      3957    2   7   8   3    152.60    110.59    108.30 <
      3958    2   7   8   7     23.71    -15.31    107.91 <
      3959    2   7   9 -28   2820.31   2813.04    160.34 o
      3960    2   7   9 -24   4440.95   4294.38    228.46 o
      3961    2   7   9 -20   4038.89   4217.46    172.59 o
      3962    2   7   9 -16   6537.84   6705.23    205.11 o
      3963    2   7   9 -12   3986.09   4238.51    114.42 o
      3964    2   7   9  -8   2248.19   2287.25     91.08 o
      3965    2   7   9  -4   2214.80   2177.42    105.62 o
      3966    2   7   9   0    793.00    767.26     57.02 o
      3967    2   7   9   4      3.22    -20.66     67.35 <
      3968    2   7   9   8    981.82    809.74     96.82 o
      3969    2   7   9  12   4105.72   3858.13    171.06 o
      3970    2   7   9  16   3541.84   3484.64    176.41 o
      3971    2   7   9  20   1707.21   1473.68    134.32 o
      3972    2   7  10 -27    156.74    409.46    188.28 <
      3973    2   7  10 -17    139.71    198.23    148.10 <
      3974    2   7  10 -13    147.62    383.06     96.05 o
      3975    2   7  10  -9     41.24    459.21    152.69 o
      3976    2   7  10   3   1465.94   1257.09    221.19 o
      3977    2   7  10  21      3.18     34.06    106.38 <
      3978    2   7  11 -24   1961.89   1795.13    141.97 o
      3979    2   7  11 -20   2275.51   2172.06    147.71 o
      3980    2   7  11 -16   3543.26   3486.93    147.71 o
      3981    2   7  11 -12   3016.96   3205.67    151.92 o
      3982    2   7  11  -8   3882.01   4747.46    168.76 o
      3983    2   7  11  -4   2819.14   3233.60    118.25 o
      3984    2   7  11   0    399.39    434.72     66.59 o
      3985    2   7  11   4     58.62    -18.75     84.57 <
      3986    2   7  11   8    493.19    383.06     95.29 o
      3987    2   7  11  12   1605.05   1342.42    126.28 o
      3988    2   7  11  16   1927.72   2029.32    188.66 o
      3989    2   7  13 -18     98.09    -48.98    173.35 <
      3990    2   7  13 -16   2449.02   2868.53    178.33 o
      3991    2   7  13 -12   2471.32   2666.86    172.20 o
      3992    2   7  13  -8   1716.53   2342.74    191.34 o
      3993    2   7  13  -4    640.24    768.41    132.79 o
      3994    2   7  13   0     17.31    -69.26    101.41 <
      3995    2   7  13   4     74.87    107.15    120.16 <
      3996    2   7  13   8    158.70     60.46    124.75 <
      3997    2   7  13  12    629.54    545.69    145.03 o
      3998    2   8   0 -36    919.89   1004.14    211.24 o
      3999    2   8   0 -34   1693.62   1409.01    217.74 o
      4000    2   8   0 -30   5727.03   5845.74    176.41 o
      4001    2   8   0 -26   4038.06   4025.74    137.38 o
      4002    2   8   0 -22   4743.17   4830.12    138.91 o
      4003    2   8   0 -18   6720.64   6465.67    197.08 o
      4004    2   8   0 -14  21505.70  22008.80    501.69 o
      4005    2   8   0 -10  20174.20  19408.10    362.01 o
      4006    2   8   0  -6  27785.00  28856.70    398.36 o
      4007    2   8   0  -2  12552.90  13562.80    180.62 o
      4008    2   8   0   2    122.58     74.62     20.28 o
      4009    2   8   0   6    218.02    164.55     29.85 o
      4010    2   8   0  10   4184.50   4028.04    108.68 o
      4011    2   8   0  14   3911.03   3597.53    114.04 o
      4012    2   8   0  18   6191.00   6417.84    213.53 o
      4013    2   8   0  22   7012.70   7081.02    244.15 o
      4014    2   8   0  26   5430.95   6112.47    349.00 o
      4015    2   8   1 -35     29.72     37.12    130.49 <
      4016    2   8   1 -31      1.27     35.21     83.81 <
      4017    2   8   1 -27      0.16    -21.05     40.95 <
      4018    2   8   1 -23     31.14      1.91     36.35 <
      4019    2   8   1 -19      4.96     -7.65     33.68 <
      4020    2   8   1 -15     44.79     13.01     33.29 <
      4021    2   8   1 -11    312.71    316.09     35.59 o
      4022    2   8   1  -7   1556.29   1544.86     33.29 o
      4023    2   8   1  -5    306.78    251.42     62.38 o
      4024    2   8   1  -3   1743.11   1576.62     31.00 o
      4025    2   8   1   1   1885.80   1906.10     34.44 o
      4026    2   8   1   3    444.13    526.56     37.12 o
      4027    2   8   1   5    111.74     47.83     18.75 <
      4028    2   8   1   7    104.44      1.91     29.08 <
      4029    2   8   1   9     19.86    -15.69     29.47 <
      4030    2   8   1  11     47.67     29.08     40.56 <
      4031    2   8   1  13    358.78    404.11     47.07 o
      4032    2   8   1  15     14.73    -61.23     66.59 <
      4033    2   8   2 -34   1625.88   1647.80    169.14 o
      4034    2   8   2 -30   5795.26   5761.17    157.66 o
      4035    2   8   2 -26   7978.99   7976.86    162.64 o
      4036    2   8   2 -22  10342.60  10819.70    210.85 o
      4037    2   8   2 -18  13795.30  13783.60    244.53 o
      4038    2   8   2 -14  12909.60  12776.70    222.72 o
      4039    2   8   2 -10   6296.03   5853.39    108.30 o
      4040    2   8   2  -6  16989.80  16652.10    172.20 o
      4041    2   8   2  -2   2211.54   2040.80     34.82 o
      4042    2   8   2   2     59.65     43.62     19.90 <
      4043    2   8   2   6    104.71     70.79     38.27 <
      4044    2   8   2  10   2472.88   2258.93     95.67 o
      4045    2   8   2  14   4914.05   4542.73    144.65 o
      4046    2   8   2  18   5741.68   6042.82    182.92 o
      4047    2   8   2  22   5473.24   5897.78    200.52 o
      4048    2   8   2  26   3678.71   3866.16    181.77 o
      4049    2   8   3 -35     17.01     98.35    104.85 <
      4050    2   8   3 -31     30.47     79.98     80.36 <
      4051    2   8   3 -27      4.69     70.41     57.40 <
      4052    2   8   3 -23    759.27    477.96     83.04 o
      4053    2   8   3 -19    662.05    457.68     52.81 o
      4054    2   8   3 -15    265.92    143.89     39.80 o
      4055    2   8   3 -11    108.58     65.05     31.00 <
      4056    2   8   3  -7   1858.80   1816.17     56.64 o
      4057    2   8   3  -5     61.76    118.25     42.48 <
      4058    2   8   3  -3    889.44    923.39     29.47 o
      4059    2   8   3  -1      4.31     29.85     25.64 <
      4060    2   8   3   1      9.48     29.47     22.96 <
      4061    2   8   3   3     27.41     39.80     60.08 <
      4062    2   8   3   5    415.38    352.44     47.45 o
      4063    2   8   3   7    577.01    443.14     55.49 o
      4064    2   8   3   9    316.83    188.28     48.60 o
      4065    2   8   3  11    528.49    380.00     74.62 o
      4066    2   8   3  13    175.92     30.23     87.63 <
      4067    2   8   3  15      1.51    -21.81     70.41 <
      4068    2   8   3  19     90.13     19.52    111.36 <
      4069    2   8   4 -34    872.13    752.34    116.72 o
      4070    2   8   4 -30   3872.71   3847.03    179.86 o
      4071    2   8   4 -26   8070.30   7849.04    181.39 o
      4072    2   8   4 -22   5904.75   5976.23    146.95 o
      4073    2   8   4 -18  11305.40  11866.00    221.19 o
      4074    2   8   4 -14  11235.30  11262.90    205.50 o
      4075    2   8   4 -10   9203.94   9093.88    154.22 o
      4076    2   8   4  -6  15918.20  15706.90    225.01 o
      4077    2   8   4  -2   3209.39   2744.54     59.31 o
      4078    2   8   4   2   1612.41   1533.38     81.89 o
      4079    2   8   4   6    197.99    108.30     45.54 <
      4080    2   8   4  10   2740.22   2420.04    109.06 o
      4081    2   8   4  14   6793.29   6748.09    187.89 o
      4082    2   8   4  18   5114.13   5197.49    174.12 o
      4083    2   8   4  22   4476.85   4461.22    185.21 o
      4084    2   8   4  26   2493.93   2722.35    169.52 o
      4085    2   8   5 -31      7.86    -26.40    169.52 <
      4086    2   8   5 -23     97.26    -80.36     66.20 <
      4087    2   8   5 -19    231.27    136.62     63.91 <
      4088    2   8   5 -15    196.38    143.89     53.57 <
      4089    2   8   5 -11    696.99    540.34     56.64 o
      4090    2   8   5  -7   1874.20   1859.80     66.20 o
      4091    2   8   5  -5    141.54    213.53     48.22 o
      4092    2   8   5  -3    222.13    185.60     28.70 o
      4093    2   8   5  -1    767.80    851.07     89.93 o
      4094    2   8   5   1     19.36     48.60     43.24 <
      4095    2   8   5   5     29.99     -1.15     48.22 <
      4096    2   8   5   9      1.60     -1.91     63.91 <
      4097    2   8   5  27      0.87     33.68    111.74 <
      4098    2   8   6 -30   2744.04   2765.21    198.61 o
      4099    2   8   6 -26   6040.06   6072.67    209.32 o
      4100    2   8   6 -22   7879.12   7868.18    178.71 o
      4101    2   8   6 -18  14426.30  14560.80    265.96 o
      4102    2   8   6 -14   7046.23   7195.82    156.51 o
      4103    2   8   6 -10   3332.54   3500.71    100.64 o
      4104    2   8   6  -6   9102.59   9055.62    146.18 o
      4105    2   8   6  -2   5546.51   5403.75     95.29 o
      4106    2   8   6   2   1777.43   1645.12     97.58 o
      4107    2   8   6   6    154.30     57.78     57.40 <
      4108    2   8   6  10   2904.35   2663.80    126.67 o
      4109    2   8   6  14   6193.55   6178.67    189.81 o
      4110    2   8   6  18   4355.04   4463.52    171.06 o
      4111    2   8   6  22   3915.55   4154.32    187.89 o
      4112    2   8   6  26   1757.28   1745.76    141.59 o
      4113    2   8   7 -31      7.35   -219.65    186.74 <
      4114    2   8   7 -23      1.07    -74.62    127.05 <
      4115    2   8   7 -19     78.97    149.63     68.50 <
      4116    2   8   7 -15     22.42     -0.77     66.59 <
      4117    2   8   7 -11      3.99     -3.06     56.64 <
      4118    2   8   7  -7    103.70    172.59     60.46 <
      4119    2   8   7  -3   1386.85   1655.45    132.79 o
      4120    2   8   7   1    664.83    487.14    114.80 o
      4121    2   8   7   5    281.81    -52.81     76.92 <
      4122    2   8   8 -30   1877.91   1717.83    161.49 o
      4123    2   8   8 -26   3754.41   3982.88    187.89 o
      4124    2   8   8 -22   5299.35   5756.20    204.73 o
      4125    2   8   8 -18   8127.44   8142.94    183.68 o
      4126    2   8   8 -14   6438.11   6801.66    145.03 o
      4127    2   8   8 -10   4104.37   4225.50    110.59 o
      4128    2   8   8  -6   5362.58   4972.09    120.16 o
      4129    2   8   8  -2   4554.14   4326.52    102.56 o
      4130    2   8   8   2   1277.68   1121.24     90.31 o
      4131    2   8   8   6      9.72    -39.42     66.59 <
      4132    2   8   8  10   3191.23   2938.94    144.65 o
      4133    2   8   8  14   4307.23   4295.53    178.33 o
      4134    2   8   8  18   2602.35   2628.98    163.79 o
      4135    2   8   8  22   1780.57   1539.50    135.08 o
      4136    2   8   9 -27      1.47    159.96    157.66 <
      4137    2   8   9 -15    448.83    606.16    160.72 o
      4138    2   8   9 -11    117.99    239.17    140.82 <
      4139    2   8   9  -7     77.85    399.13    144.27 <
      4140    2   8   9   1    192.69    111.36    137.38 <
      4141    2   8  10 -26   2160.71   2187.75    182.15 o
      4142    2   8  10 -22   3228.00   3210.26    172.97 o
      4143    2   8  10 -18   3425.93   3403.13    168.76 o
      4144    2   8  10 -14   3580.28   3821.01    117.48 o
      4145    2   8  10 -10   3655.66   3749.07    116.33 o
      4146    2   8  10  -6   4374.28   4452.80    164.55 o
      4147    2   8  10  -2   2434.28   2627.06    102.17 o
      4148    2   8  10   2    416.88    470.31     81.13 o
      4149    2   8  10   6      6.11     -2.68     82.28 <
      4150    2   8  10  10   1425.50   1272.78    116.72 o
      4151    2   8  10  14   2551.83   2393.63    158.43 o
      4152    2   8  10  18   2703.40   2682.93    296.19 o
      4153    2   8  12 -18   2956.35   2742.25    172.20 o
      4154    2   8  12 -14   3775.37   4112.61    176.80 o
      4155    2   8  12 -10   3317.58   3743.33    147.33 o
      4156    2   8  12  -6   2883.98   3800.73    216.21 o
      4157    2   8  12  -2    866.34    983.47    114.42 o
      4158    2   8  12   2     23.17     75.00     90.31 <
      4159    2   8  12   6     43.70    -15.69    114.42 <
      4160    2   8  12  10    520.33    276.67    170.29 <
      4161    2   8  12  14    987.65    640.60    145.80 o
      4162    2   8  13  11     27.22    132.41    184.07 <
      4163    2   8  14 -10   1890.16   1858.65    185.98 o
      4164    2   8  14  -6   1708.05   2096.29    285.48 o
      4165    2   8  14  -2    590.40    595.44    134.32 o
      4166    2   8  14   2     40.33    122.07    130.11 <
      4167    2   9   1 -32   2875.11   2501.93    164.93 o
      4168    2   9   1 -28  10406.10  10072.00    169.91 o
      4169    2   9   1 -24   7912.49   7711.66    156.13 o
      4170    2   9   1 -20  15193.40  15223.60    269.79 o
      4171    2   9   1 -16  11066.50  11059.70    202.43 o
      4172    2   9   1 -12  11823.20  11841.90    207.03 o
      4173    2   9   1  -8  23351.20  23574.70    251.04 o
      4174    2   9   1  -4  11321.30  11388.00    116.33 o
      4175    2   9   1   0   4167.52   4210.19     53.57 o
      4176    2   9   1   2  73300.70 103251.00   3137.93 o
      4177    2   9   1   4      1.20    -33.29     16.45 <
      4178    2   9   1   8    708.47    722.87     34.82 o
      4179    2   9   1  12   4374.41   4427.93    100.64 o
      4180    2   9   1  16   3149.23   2704.36     89.93 o
      4181    2   9   1  20   7057.23   7469.05    176.03 o
      4182    2   9   1  24   6890.35   7446.85    241.47 o
      4183    2   9   1  28   2091.41   2627.45    190.96 o
      4184    2   9   2 -33      0.27     -4.21     71.56 <
      4185    2   9   2 -29     77.69     63.14     78.83 <
      4186    2   9   2 -25    153.52     98.73     72.71 <
      4187    2   9   2 -21    317.06    282.03     50.90 o
      4188    2   9   2 -17     32.14     60.85     39.42 <
      4189    2   9   2 -13    172.73    181.39     36.74 o
      4190    2   9   2  -9    136.21     97.58     27.17 o
      4191    2   9   2  -5   1324.19   1197.77     33.68 o
      4192    2   9   2  -1      1.86      6.12     15.69 <
      4193    2   9   2   3     10.78    -37.50     19.13 <
      4194    2   9   2   5    417.64    342.88     57.02 o
      4195    2   9   2   7    329.77    266.72     48.22 o
      4196    2   9   2  11    445.18    426.30     56.64 o
      4197    2   9   2  15     39.21     69.65     92.61 <
      4198    2   9   2  17      0.19    -77.68     61.23 <
      4199    2   9   3 -32   2859.29   2655.38    167.61 o
      4200    2   9   3 -28   8353.04   8135.67    170.67 o
      4201    2   9   3 -24   8539.61   8628.17    188.28 o
      4202    2   9   3 -20  12237.50  12063.80    227.31 o
      4203    2   9   3 -16  13266.60  13703.20    243.38 o
      4204    2   9   3 -12   7955.43   8254.30    158.04 o
      4205    2   9   3  -8  20342.60  20302.40    282.80 o
      4206    2   9   3  -4  13370.90  13370.30    156.13 o
      4207    2   9   3   0   2787.89   2746.84     52.81 o
      4208    2   9   3   4   1477.43   1385.28     76.92 o
      4209    2   9   3   8     33.31     45.16     46.30 <
      4210    2   9   3  12   3910.67   3678.65    132.79 o
      4211    2   9   3  16   4324.77   4605.87    165.70 o
      4212    2   9   3  20   5479.20   5905.82    204.73 o
      4213    2   9   3  24   4753.23   5283.59    207.41 o
      4214    2   9   4 -33      9.57    -65.05    147.33 <
      4215    2   9   4 -29    249.57    103.71     90.69 <
      4216    2   9   4 -25    177.53    204.35     80.74 <
      4217    2   9   4 -21     69.01    -16.07     58.93 <
      4218    2   9   4 -17     66.66     67.35     55.11 <
      4219    2   9   4 -13    127.60     55.87     44.39 <
      4220    2   9   4  -9    650.78    581.28     40.56 o
      4221    2   9   4  -5   1327.26   1422.02     46.69 o
      4222    2   9   4  -1    292.26    286.62     26.40 o
      4223    2   9   4   3      4.69    -28.70     44.39 <
      4224    2   9   4   7    502.11    386.50     70.79 o
      4225    2   9   4  11    121.53    197.84    106.38 <
      4226    2   9   4  15     93.20      5.36    101.03 <
      4227    2   9   5 -32   1704.70   1588.10    138.15 o
      4228    2   9   5 -28   4875.16   4510.97    143.89 o
      4229    2   9   5 -24   7478.00   7312.53    174.50 o
      4230    2   9   5 -20  12281.90  12764.50    242.62 o
      4231    2   9   5 -16  19480.90  20459.30    345.94 o
      4232    2   9   5 -12   8259.42   8384.41    167.23 o
      4233    2   9   5  -8   9989.14   9673.64    156.90 o
      4234    2   9   5  -4   4518.73   4488.39     83.04 o
      4235    2   9   5   0   2086.53   1953.17     73.47 o
      4236    2   9   5   4   2832.61   2716.61    111.74 o
      4237    2   9   5   8     22.42     13.01     55.49 <
      4238    2   9   5  12   3781.63   3522.14    139.68 o
      4239    2   9   5  16   4860.98   4753.59    172.20 o
      4240    2   9   5  20   4829.13   5066.23    187.51 o
      4241    2   9   5  24   3687.98   3873.44    192.10 o
      4242    2   9   6 -33      4.50   -137.00     96.43 <
      4243    2   9   6 -25    122.89    106.00     70.79 <
      4244    2   9   6 -21      1.57     -3.83     68.12 <
      4245    2   9   6 -17    177.47    200.14     64.29 o
      4246    2   9   6 -13     17.37     -1.53     53.57 <
      4247    2   9   6  -9   2073.23   2077.16     84.57 o
      4248    2   9   6  -5    655.18    676.19     42.86 o
      4249    2   9   6  -1    307.78    303.84     44.39 o
      4250    2   9   6   3    110.69     10.33     66.97 <
      4251    2   9   6   7     30.31    -88.40     74.62 <
      4252    2   9   6  11     25.91     58.55     80.36 <
      4253    2   9   6  25     81.55     24.87    172.59 <
      4254    2   9   7 -28   3007.10   2752.20    171.44 o
      4255    2   9   7 -24   5036.19   5003.86    194.78 o
      4256    2   9   7 -20  10955.50  11269.40    228.07 o
      4257    2   9   7 -16  12632.90  13404.70    253.71 o
      4258    2   9   7 -12   3850.05   3965.28    117.86 o
      4259    2   9   7  -8   5849.13   5651.73    114.42 o
      4260    2   9   7  -4   6313.73   5388.83    101.03 o
      4261    2   9   7   0   5552.05   5322.62    110.21 o
      4262    2   9   7   4   2334.27   2056.49    119.01 o
      4263    2   9   7   8     18.52    -72.33     65.44 <
      4264    2   9   7  12   3387.84   3061.78    147.71 o
      4265    2   9   7  16   3507.84   3120.33    160.34 o
      4266    2   9   7  20   3793.51   3851.24    182.92 o
      4267    2   9   7  24   2782.01   2829.88    220.80 o
      4268    2   9   8 -25      2.49     49.75    138.53 <
      4269    2   9   8 -21     13.87      3.83    137.00 <
      4270    2   9   8 -17    607.38    647.87     95.29 o
      4271    2   9   8 -13    117.25    -55.49    127.81 <
      4272    2   9   8  -9    132.12    241.09     80.36 <
      4273    2   9   8  -5     27.53    235.35     56.25 o
      4274    2   9   8  -1    641.73    547.61     97.20 o
      4275    2   9   8   3    379.69    211.62    123.99 <
      4276    2   9   8   7    104.44     45.92     86.87 <
      4277    2   9   9 -28   2809.99   2923.25    182.54 o
      4278    2   9   9 -24   4804.35   5267.14    202.82 o
      4279    2   9   9 -20   6993.04   7764.86    233.05 o
      4280    2   9   9 -16   5496.64   5603.89    140.44 o
      4281    2   9   9 -12   3638.98   3712.33    112.89 o
      4282    2   9   9  -8   3560.76   3517.16    109.83 o
      4283    2   9   9  -4    871.16    910.77     76.15 o
      4284    2   9   9   0    629.15    634.86     57.78 o
      4285    2   9   9   4    114.21     84.57     75.00 <
      4286    2   9   9   8    139.12     94.90     79.98 <
      4287    2   9   9  12   2147.72   2052.67    143.50 o
      4288    2   9   9  16   1961.04   1719.36    136.62 o
      4289    2   9   9  20   2284.98   2302.55    194.40 o
      4290    2   9  10 -25      3.84    -28.32    162.25 <
      4291    2   9  10 -21     96.72    123.22    167.61 <
      4292    2   9  10 -17    246.38    198.23     85.72 <
      4293    2   9  10  -5    127.06    538.04    169.14 o
      4294    2   9  11 -24   1783.21   1681.86    136.23 o
      4295    2   9  11 -20   3081.34   3069.82    169.52 o
      4296    2   9  11 -16   2874.66   2944.30    182.92 o
      4297    2   9  11 -12   2435.44   2699.01    135.08 o
      4298    2   9  11  -8   3163.13   3543.57    197.08 o
      4299    2   9  11  -4   1831.49   2112.37    149.24 o
      4300    2   9  11   0    458.26    573.25     89.16 o
      4301    2   9  11   4      1.75     72.33     88.02 <
      4302    2   9  11   8    187.84     37.12     91.08 <
      4303    2   9  11  12   1028.10    806.68    117.10 o
      4304    2   9  11  16   1148.97    927.99    160.34 o
      4305    2   9  12 -21     29.84    -14.92    171.06 <
      4306    2   9  12  13    228.46    194.78    125.90 <
      4307    2   9  13 -16   1598.65   1673.05    151.54 o
      4308    2   9  13 -12   1915.97   2056.49    187.51 o
      4309    2   9  13  -8   1891.05   2194.64    196.31 o
      4310    2   9  13  -4    803.06   1053.89    208.56 o
      4311    2   9  13   0     66.05    208.94    125.90 <
      4312    2   9  13   4      8.44     35.97    154.98 <
      4313    2   9  13   8    169.29    299.63    176.80 <
      4314    2   9  14   1     29.16    195.93    170.67 <
      4315    2  10   0 -34    899.87    671.59    197.08 o
      4316    2  10   0 -30   6558.26   6580.48    194.78 o
      4317    2  10   0 -26  10949.80  10922.30    250.65 o
      4318    2  10   0 -22   8079.79   8364.89    253.71 o
      4319    2  10   0 -18  14700.50  14868.80    371.58 o
      4320    2  10   0 -14   3200.78   3887.59    143.50 o
      4321    2  10   0 -10  33287.60  34560.50    621.46 o
      4322    2  10   0  -6  18137.10  19245.50    276.67 o
      4323    2  10   0  -2  10517.90  10480.30    162.25 o
      4324    2  10   0   2   2671.96   2728.09     64.29 o
      4325    2  10   0   6    145.10    271.70     35.59 o
      4326    2  10   0  10   3177.55   2866.23     84.95 o
      4327    2  10   0  14   2072.41   1875.87     91.46 o
      4328    2  10   0  18   3026.22   2996.34    157.66 o
      4329    2  10   0  22   6662.23   6938.28    373.49 o
      4330    2  10   0  26   3387.79   3446.75    282.41 o
      4331    2  10   1 -35      0.02    -16.45     89.55 <
      4332    2  10   1 -31      0.57    -17.99     68.88 <
      4333    2  10   1 -27     62.01     67.73     50.51 <
      4334    2  10   1 -23    102.26     14.92     61.23 <
      4335    2  10   1 -19    270.88    306.90     58.17 o
      4336    2  10   1 -15     88.50     84.95     37.12 <
      4337    2  10   1 -11    108.06    137.00     29.85 o
      4338    2  10   1  -7    382.32    363.16     23.34 o
      4339    2  10   1  -3    713.37    587.02     22.96 o
      4340    2  10   1   1      1.46    -17.60     17.99 <
      4341    2  10   1   5     13.40    -34.06     19.90 <
      4342    2  10   1   9      0.11    -22.20     27.17 <
      4343    2  10   1  11    140.77     -8.04     65.44 <
      4344    2  10   1  13      6.92    -42.48     52.43 <
      4345    2  10   1  15     52.98     27.94    114.42 <
      4346    2  10   1  17    209.89    100.64     98.35 <
      4347    2  10   1  19      9.23     13.39     86.10 <
      4348    2  10   2 -34   1069.87    837.29    138.15 o
      4349    2  10   2 -30   6659.31   6559.81    156.51 o
      4350    2  10   2 -26  11517.90  11606.10    235.73 o
      4351    2  10   2 -22  14222.80  14497.30    266.72 o
      4352    2  10   2 -18  26044.80  25980.20    424.00 o
      4353    2  10   2 -14   6843.34   7167.12    146.95 o
      4354    2  10   2 -10  17804.20  17707.90    292.75 o
      4355    2  10   2  -6   8747.00   8535.56    108.68 o
      4356    2  10   2  -2   3854.63   3992.06     58.55 o
      4357    2  10   2   2    226.49    225.01     21.43 o
      4358    2  10   2   6      5.86    -59.70     25.64 <
      4359    2  10   2  10   1793.09   1736.96     96.82 o
      4360    2  10   2  14   1832.28   1683.00    110.98 o
      4361    2  10   2  18   3169.89   3130.66    154.98 o
      4362    2  10   2  22   5664.09   5764.61    212.00 o
      4363    2  10   2  26   2629.02   3051.83    203.20 o
      4364    2  10   3 -35     43.99   -140.44    146.18 <
      4365    2  10   3 -31      6.66    -98.35     68.50 <
      4366    2  10   3 -27    377.86    475.28     92.61 o
      4367    2  10   3 -23      4.16     17.22     63.52 <
      4368    2  10   3 -19      0.46    -47.45     52.43 <
      4369    2  10   3 -15    501.27    386.12     57.02 o
      4370    2  10   3 -11    589.46    571.72     57.02 o
      4371    2  10   3  -7     27.44     -9.18     23.34 <
      4372    2  10   3  -3   2140.92   1786.71     51.66 o
      4373    2  10   3   1   1770.09   1912.61     58.17 o
      4374    2  10   3   5     45.78     11.48     43.62 <
      4375    2  10   3   9     40.26     60.08     54.72 <
      4376    2  10   3  13      0.43    -60.08     94.52 <
      4377    2  10   4 -34    755.64    576.69    133.94 o
      4378    2  10   4 -30   3733.87   3604.80    171.44 o
      4379    2  10   4 -26   6965.85   6950.14    173.73 o
      4380    2  10   4 -22  11520.30  11832.30    231.90 o
      4381    2  10   4 -18  18935.30  19736.10    338.29 o
      4382    2  10   4 -14   8238.80   8750.63    174.12 o
      4383    2  10   4 -10  12400.00  12870.50    227.31 o
      4384    2  10   4  -6   4912.56   4759.71     78.83 o
      4385    2  10   4  -2   2372.22   2263.14     51.66 o
      4386    2  10   4   2   1045.98    834.23     66.97 o
      4387    2  10   4   6   1036.03    903.49     70.41 o
      4388    2  10   4  10   2016.69   1961.21    110.98 o
      4389    2  10   4  14   3807.10   3645.36    146.56 o
      4390    2  10   4  18   4427.45   4670.55    177.18 o
      4391    2  10   4  22   4609.48   4836.25    200.90 o
      4392    2  10   4  26   1774.04   1842.20    156.13 o
      4393    2  10   5 -31     44.58   -147.71    108.68 <
      4394    2  10   5 -27    120.79    176.03    100.26 <
      4395    2  10   5 -23     88.89     95.29     76.15 <
      4396    2  10   5 -19     53.63    100.26     71.18 <
      4397    2  10   5 -15     77.63    120.54     56.64 <
      4398    2  10   5 -11     30.22     52.43     49.37 <
      4399    2  10   5  -7   1098.42   1140.75     58.17 o
      4400    2  10   5  -3    158.47     84.57     30.61 <
      4401    2  10   5   1    681.93    668.92     65.44 o
      4402    2  10   5   5    231.06    124.75     58.93 <
      4403    2  10   5   9    145.26    152.69     74.62 <
      4404    2  10   6 -30   3144.69   3052.98    210.09 o
      4405    2  10   6 -26   4708.77   4353.31    143.50 o
      4406    2  10   6 -22  10260.60  10326.90    218.12 o
      4407    2  10   6 -18  20642.10  21042.50    363.54 o
      4408    2  10   6 -14  10410.80  10721.00    209.71 o
      4409    2  10   6 -10   6012.90   6121.65    140.82 o
      4410    2  10   6  -6   1968.42   1977.66     79.21 o
      4411    2  10   6  -2   1629.49   1547.92     58.17 o
      4412    2  10   6   2    951.24    936.41     78.83 o
      4413    2  10   6   6    746.89    691.49     77.68 o
      4414    2  10   6  10   1141.74    951.33     89.16 o
      4415    2  10   6  14   2935.51   2734.21    141.59 o
      4416    2  10   6  18   3869.73   3897.16    171.82 o
      4417    2  10   6  22   4482.86   4528.57    204.73 o
      4418    2  10   7 -31     47.10   -226.16    154.22 <
      4419    2  10   7 -23     34.17    -59.31     75.00 <
      4420    2  10   7 -19    180.93    207.03     84.19 <
      4421    2  10   7 -15     63.50    -24.49    123.99 <
      4422    2  10   7 -11     59.94     19.52     57.78 <
      4423    2  10   7  -7      5.83     54.34     44.77 <
      4424    2  10   7  -3      5.12     35.59     54.72 <
      4425    2  10   7   1   1417.76   1097.89    150.77 o
      4426    2  10   7   5    221.12    -39.03    125.52 <
      4427    2  10   7   9     50.44     53.96    127.81 <
      4428    2  10   7  23    158.23    142.35    122.46 <
      4429    2  10   8 -30   2311.18   1844.88    142.35 o
      4430    2  10   8 -26   3722.91   3742.56    221.95 o
      4431    2  10   8 -22   5991.62   5905.82    163.79 o
      4432    2  10   8 -18   9647.44  10226.60    218.12 o
      4433    2  10   8 -14   6595.27   6705.61    148.86 o
      4434    2  10   8 -10   8547.87   8660.70    169.91 o
      4435    2  10   8  -6   3411.39   3199.16    110.98 o
      4436    2  10   8  -2    712.19    557.17     59.70 o
      4437    2  10   8   2    347.06    362.39     75.00 o
      4438    2  10   8   6     49.96     23.73     70.79 <
      4439    2  10   8  10    584.14    440.08     89.93 o
      4440    2  10   8  14   1536.75   1340.13    118.63 o
      4441    2  10   8  18   2186.02   1815.79    134.32 o
      4442    2  10   8  22   2763.21   2930.14    302.31 o
      4443    2  10   9 -27      7.45     37.50    107.53 <
      4444    2  10   9 -23     24.59    -34.06    139.29 <
      4445    2  10   9 -19    162.37    287.39     89.55 o
      4446    2  10   9 -15    146.20     55.49    153.45 <
      4447    2  10   9 -11    498.17    594.68    128.20 o
      4448    2  10   9  -7    335.68    692.26    165.32 o
      4449    2  10   9   1     27.97     94.52    128.96 <
      4450    2  10   9   5     24.13   -233.43    125.90 <
      4451    2  10  10 -26   2146.38   2333.17    172.20 o
      4452    2  10  10 -22   4265.99   4400.76    188.28 o
      4453    2  10  10 -18   5856.59   6446.92    230.75 o
      4454    2  10  10 -14   3294.53   3326.21    138.53 o
      4455    2  10  10 -10   4199.09   4006.22    182.15 o
      4456    2  10  10  -6   2416.17   2522.59    139.68 o
      4457    2  10  10  -2    720.16    656.29     66.59 o
      4458    2  10  10   2    460.73    469.16     89.55 o
      4459    2  10  10   6     48.21     52.04     86.10 <
      4460    2  10  10  10    314.22    282.80     97.20 <
      4461    2  10  10  14   1055.12    842.27    119.78 o
      4462    2  10  10  18   1823.88   1726.25    180.62 o
      4463    2  10  11 -23     35.62     27.55    109.44 <
      4464    2  10  11  15    220.12    172.20    127.43 <
      4465    2  10  12 -18   3655.72   3444.46    208.56 o
      4466    2  10  12 -14   2986.62   3040.73    158.81 o
      4467    2  10  12 -10   3192.41   3351.08    216.21 o
      4468    2  10  12  -6   2075.95   2323.98    189.04 o
      4469    2  10  12  -2    872.93   1073.79    117.10 o
      4470    2  10  12   2    211.23    464.57    165.70 <
      4471    2  10  12   6     10.57    140.06    114.42 <
      4472    2  10  12  10    429.98    207.03    172.97 <
      4473    2  10  13  -3     99.41    277.44    207.41 <
      4474    2  10  13   7      4.43    224.63    121.69 <
      4475    2  10  14  -6   1299.34   1439.62    199.76 o
      4476    2  10  14  -4   2278.26   2878.10    304.61 o
      4477    2  11   1 -32   2029.93   1975.37    139.29 o
      4478    2  11   1 -28   8807.69   8479.69    179.48 o
      4479    2  11   1 -24  11839.30  12104.00    239.17 o
      4480    2  11   1 -20  27997.00  28224.60    461.89 o
      4481    2  11   1 -16  16823.00  17469.90    271.70 o
      4482    2  11   1 -12  13270.50  14221.70    223.48 o
      4483    2  11   1  -8  21448.10  21813.60    287.39 o
      4484    2  11   1  -4   2566.03   2833.32     50.13 o
      4485    2  11   1   0   2843.20   3046.09     54.34 o
      4486    2  11   1   4    184.31    125.90     21.81 o
      4487    2  11   1   8   1361.48   1208.10     48.98 o
      4488    2  11   1  12   2773.26   2872.74     87.25 o
      4489    2  11   1  16   1801.72   1630.19     90.31 o
      4490    2  11   1  20   3823.18   3819.10    174.50 o
      4491    2  11   1  24   2942.19   2827.20    197.46 o
      4492    2  11   2 -33     11.25    -13.01     89.16 <
      4493    2  11   2 -29     56.01     -4.21     84.57 <
      4494    2  11   2 -25    601.32    544.93     83.81 o
      4495    2  11   2 -21    467.65    503.60     71.56 o
      4496    2  11   2 -17    485.64    492.12     52.81 o
      4497    2  11   2 -13    110.08    141.59     39.80 o
      4498    2  11   2  -9     67.01     33.68     24.11 <
      4499    2  11   2  -5    523.59    452.32     25.64 o
      4500    2  11   2  -1   1249.53   1280.05     42.86 o
      4501    2  11   2   3    323.50    333.31     27.17 o
      4502    2  11   2   5    349.14    214.30     79.98 <
      4503    2  11   2   7     25.59    -12.25     29.85 <
      4504    2  11   2  11    133.95    100.26     48.22 <
      4505    2  11   2  15    117.21      6.89     62.38 <
      4506    2  11   3 -32   2053.49   1949.35    143.12 o
      4507    2  11   3 -28   6478.71   6356.61    171.82 o
      4508    2  11   3 -24   9760.86   9835.51    210.09 o
      4509    2  11   3 -20  21942.40  21815.90    371.96 o
      4510    2  11   3 -16  14017.70  14317.80    256.77 o
      4511    2  11   3 -12  11088.50  11244.50    205.88 o
      4512    2  11   3  -8  14125.10  14800.00    219.65 o
      4513    2  11   3  -4   3492.35   3619.34     60.85 o
      4514    2  11   3   0   2008.87   1976.13     56.64 o
      4515    2  11   3   4      7.77    -11.48     47.83 <
      4516    2  11   3   8    563.33    436.63     66.59 o
      4517    2  11   3  12   1707.26   1637.85    110.98 o
      4518    2  11   3  16   1684.83   1573.56    110.59 o
      4519    2  11   3  20   3732.83   3885.68    182.15 o
      4520    2  11   3  24   2902.86   3048.39    181.01 o
      4521    2  11   4 -33     43.19   -149.24    105.62 <
      4522    2  11   4 -29      5.61    -46.69     83.04 <
      4523    2  11   4 -25    407.82    421.71     86.10 o
      4524    2  11   4 -21    322.91    279.35     72.71 o
      4525    2  11   4 -17    224.98    205.88     63.91 o
      4526    2  11   4 -13    157.22    133.17     52.81 <
      4527    2  11   4  -9      4.89    -52.04     32.14 <
      4528    2  11   4  -5     69.35     98.73     22.58 o
      4529    2  11   4  -1    953.64   1026.33     50.13 o
      4530    2  11   4   3   1296.64   1193.95     82.66 o
      4531    2  11   4   7     40.62    104.85     68.12 <
      4532    2  11   4  11     17.86     41.33     68.12 <
      4533    2  11   4  15    183.30     64.29    104.85 <
      4534    2  11   4  25     15.76      6.89    101.79 <
      4535    2  11   5 -32   1127.65    789.84    121.69 o
      4536    2  11   5 -28   3762.76   3715.77    176.80 o
      4537    2  11   5 -24   6932.96   6790.95    171.44 o
      4538    2  11   5 -20  16242.20  16275.20    296.96 o
      4539    2  11   5 -16  12864.30  12970.40    243.38 o
      4540    2  11   5 -12  12187.70  12448.00    229.60 o
      4541    2  11   5  -8   9599.25   9413.80    159.57 o
      4542    2  11   5  -4    886.30    892.40     44.39 o
      4543    2  11   5   0    399.70    403.34     38.65 o
      4544    2  11   5   4      1.37     39.03     55.11 <
      4545    2  11   5   8    387.32    296.19     70.79 o
      4546    2  11   5  12   1776.21   1532.61    107.15 o
      4547    2  11   5  16   1850.55   1560.17    117.10 o
      4548    2  11   5  20   3354.85   3409.63    180.62 o
      4549    2  11   5  24   2878.70   2868.15    180.62 o
      4550    2  11   6 -29      7.12    -86.48    102.94 <
      4551    2  11   6 -25     55.06    -53.96     75.39 <
      4552    2  11   6 -21    317.11    357.04     83.81 o
      4553    2  11   6 -17    154.78    144.27     68.88 <
      4554    2  11   6 -13     47.54    -18.37     56.64 <
      4555    2  11   6  -9    344.93    249.12     44.77 o
      4556    2  11   6  -5    358.74    350.53     41.33 o
      4557    2  11   6  -1    571.86    471.45     50.51 o
      4558    2  11   6   3    400.93    324.13     70.03 o
      4559    2  11   6   7      2.25      5.74     81.51 <
      4560    2  11   6  11      3.25    -75.77     79.60 <
      4561    2  11   7 -28   2886.33   2920.19    210.09 o
      4562    2  11   7 -24   3330.37   3242.79    132.41 o
      4563    2  11   7 -20   9787.51   9528.60    268.26 o
      4564    2  11   7 -16  11691.30  12547.10    246.44 o
      4565    2  11   7 -12  10562.00  10737.90    214.68 o
      4566    2  11   7  -8   5832.03   5849.19    144.27 o
      4567    2  11   7  -4    481.12    379.23     43.62 o
      4568    2  11   7   0    580.16    479.49     54.34 o
      4569    2  11   7   4    399.89    395.69     76.15 o
      4570    2  11   7   8     35.26    132.41     73.86 <
      4571    2  11   7  12    459.24    288.15     86.48 o
      4572    2  11   7  16   1614.75   1427.76    121.69 o
      4573    2  11   7  20   3307.37   3384.76    216.59 o
      4574    2  11   8 -29    106.06    235.35    161.87 <
      4575    2  11   8 -25     36.05    -52.81    151.54 <
      4576    2  11   8 -21     15.99     68.50     86.48 <
      4577    2  11   8 -17    135.16    122.07    150.77 <
      4578    2  11   8 -13    156.06    162.25     89.93 <
      4579    2  11   8  -9    497.45    467.63     92.99 o
      4580    2  11   8  -5     95.36     78.83     85.34 <
      4581    2  11   8  -1     58.38     86.10     90.31 <
      4582    2  11   8   3    142.32     87.25    129.34 <
      4583    2  11   8   7     10.32      5.74    127.43 <
      4584    2  11   9 -28   2061.96   1756.86    137.76 o
      4585    2  11   9 -24   4108.59   4584.44    207.41 o
      4586    2  11   9 -20   9520.95  10359.80    290.45 o
      4587    2  11   9 -16   7104.29   7589.97    169.52 o
      4588    2  11   9 -12   6267.36   6100.60    199.37 o
      4589    2  11   9  -8   4051.30   3920.50    182.15 o
      4590    2  11   9  -4    103.54     96.05     60.46 <
      4591    2  11   9   0     29.21     94.14     61.61 <
      4592    2  11   9   4     60.33     92.99     77.68 <
      4593    2  11   9   8     24.14     97.58     85.34 <
      4594    2  11   9  12    402.74    267.49     96.43 <
      4595    2  11   9  16   1156.82   1072.26    151.92 o
      4596    2  11  10 -21     33.75    148.48    113.27 <
      4597    2  11  11 -20   4751.88   4771.19    228.46 o
      4598    2  11  11 -16   3258.62   3355.29    152.69 o
      4599    2  11  11 -12   2591.28   2472.46    151.92 o
      4600    2  11  11  -8   2233.80   2339.29    236.49 o
      4601    2  11  11  -4   1146.30   1311.43    153.07 o
      4602    2  11  11   0    636.84    658.20     98.73 o
      4603    2  11  11   4     87.58    159.19    104.85 <
      4604    2  11  11   8    235.53    198.99     98.35 <
      4605    2  11  11  12    468.37    447.35    186.74 <
      4606    2  11  13 -12   1542.92   1931.74    185.21 o
      4607    2  11  13  -8   1589.75   1851.38    168.38 o
      4608    2  11  13  -4    683.01    772.62    144.65 o
      4609    2  11  13   0    187.58    409.85    174.50 <
      4610    2  11  13   4      0.91    122.07    131.64 <
      4611    2  12   0 -34    424.29    200.52    112.51 <
      4612    2  12   0 -30   2411.00   2641.60    277.44 o
      4613    2  12   0 -26   8278.64   8219.09    210.47 o
      4614    2  12   0 -22  14188.90  14689.70    385.35 o
      4615    2  12   0 -18  21400.00  21528.10    513.93 o
      4616    2  12   0 -14   4525.61   5227.34    142.74 o
      4617    2  12   0 -10  18408.60  19234.00    450.41 o
      4618    2  12   0  -6   6101.14   6231.86    149.63 o
      4619    2  12   0  -2   3406.02   3525.97     78.45 o
      4620    2  12   0   2   4208.30   4294.76     87.63 o
      4621    2  12   0   6     68.82      6.89     34.82 <
      4622    2  12   0  10   2753.44   2421.95     97.96 o
      4623    2  12   0  14   2009.04   1848.32    132.79 o
      4624    2  12   0  18   1234.57   1086.03    119.01 o
      4625    2  12   0  22   1928.88   1899.22    225.78 o
      4626    2  12   1 -35      6.24   -133.94     88.78 <
      4627    2  12   1 -31     12.43    -11.10     75.77 <
      4628    2  12   1 -27      5.45   -111.74     80.74 <
      4629    2  12   1 -23      0.07    -47.45     53.96 <
      4630    2  12   1 -19     47.50     44.39     49.75 <
      4631    2  12   1 -15    142.86    111.36     35.97 o
      4632    2  12   1 -11     35.59     51.28     30.61 <
      4633    2  12   1  -7      0.99    -48.98     23.73 <
      4634    2  12   1  -3    175.72    197.46     23.34 o
      4635    2  12   1   1     44.67      2.30     20.28 <
      4636    2  12   1   5     90.92     19.13     24.49 <
      4637    2  12   1   9      0.78    -51.66     31.38 <
      4638    2  12   1  13      0.05    -16.45     58.17 <
      4639    2  12   1  17     10.64   -130.49    101.79 <
      4640    2  12   2 -34    475.04    264.81     77.68 o
      4641    2  12   2 -30   2823.80   2697.48    127.05 o
      4642    2  12   2 -26   7753.87   7795.85    187.89 o
      4643    2  12   2 -22  18554.90  19110.80    337.90 o
      4644    2  12   2 -18  30955.40  31376.70    507.43 o
      4645    2  12   2 -14  12812.70  13420.40    241.09 o
      4646    2  12   2 -10  16034.50  16661.30    256.39 o
      4647    2  12   2  -6   1668.51   1613.36     44.77 o
      4648    2  12   2  -2   1156.56   1165.24     49.37 o
      4649    2  12   2   2    520.57    528.86     35.59 o
      4650    2  12   2   6    337.23    284.71     34.44 o
      4651    2  12   2  10   1006.89    913.06     55.11 o
      4652    2  12   2  14    815.17    822.75     63.52 o
      4653    2  12   2  18   1431.45   1420.87    123.99 o
      4654    2  12   2  22   2355.10   2327.43    168.76 o
      4655    2  12   3 -31      8.87    -42.48     78.83 <
      4656    2  12   3 -27      4.10    -58.55     76.15 <
      4657    2  12   3 -23     53.85     55.11     58.55 <
      4658    2  12   3 -19     15.45     27.55     52.81 <
      4659    2  12   3 -15      1.97    -27.55     41.71 <
      4660    2  12   3 -11    233.93    153.07     42.09 o
      4661    2  12   3  -7   1058.69    871.73     35.59 o
      4662    2  12   3  -3     11.57     31.00     29.08 <
      4663    2  12   3   1    943.63    980.03     48.22 o
      4664    2  12   3   5    625.51    500.54     65.05 o
      4665    2  12   3   9      1.46     43.62     63.91 <
      4666    2  12   3  13    212.83    -19.90    103.71 <
      4667    2  12   4 -34    732.57    531.53    117.48 o
      4668    2  12   4 -30   2311.15   2263.14    158.81 o
      4669    2  12   4 -26   4519.17   4550.77    186.74 o
      4670    2  12   4 -22  12800.00  12907.20    252.95 o
      4671    2  12   4 -18  14631.20  15360.20    280.50 o
      4672    2  12   4 -14   9283.13   9639.20    192.10 o
      4673    2  12   4 -10  18158.20  19220.60    323.74 o
      4674    2  12   4  -6   3299.86   3497.65     63.14 o
      4675    2  12   4  -2    686.23    652.84     39.80 o
      4676    2  12   4   2     24.11    -16.07     53.19 <
      4677    2  12   4   6    347.67    249.89     65.05 o
      4678    2  12   4  10    360.26    227.31     70.79 o
      4679    2  12   4  14    575.65    485.61     86.10 o
      4680    2  12   4  18   1979.59   1768.34    136.23 o
      4681    2  12   4  22   2890.10   2893.40    175.65 o
      4682    2  12   5 -31    135.85     29.85     92.99 <
      4683    2  12   5 -27    121.79    -19.52     83.81 <
      4684    2  12   5 -23    162.43    206.64     78.07 <
      4685    2  12   5 -19    402.97    409.46     76.92 o
      4686    2  12   5 -15      2.68     11.10     58.93 <
      4687    2  12   5 -11    157.13    110.98     56.25 <
      4688    2  12   5  -7     31.81    -34.82     37.12 <
      4689    2  12   5  -3    160.82    186.74     36.35 o
      4690    2  12   5   1    540.03    449.64     68.50 o
      4691    2  12   5   5    143.38    -20.66     75.00 <
      4692    2  12   5   9     92.40     14.16     77.30 <
      4693    2  12   5  13      3.00   -146.56    105.62 <
      4694    2  12   5  23      8.24    -56.25     98.35 <
      4695    2  12   6 -30   2487.31   2291.84    200.52 o
      4696    2  12   6 -26   3353.66   3481.96    172.59 o
      4697    2  12   6 -22   8002.58   7735.39    187.89 o
      4698    2  12   6 -18  12938.50  13028.20    254.48 o
      4699    2  12   6 -14  14665.50  15147.80    277.82 o
      4700    2  12   6 -10  15733.80  15948.00    283.95 o
      4701    2  12   6  -6   1701.79   1725.86     64.29 o
      4702    2  12   6  -2    109.74    134.70     38.65 o
      4703    2  12   6   2     13.41     -8.04     63.52 <
      4704    2  12   6   6    107.10     93.76     69.26 <
      4705    2  12   6  10    134.75    140.82     78.07 <
      4706    2  12   6  14    363.37    247.21     84.95 <
      4707    2  12   6  18   1668.98   1632.49    135.08 o
      4708    2  12   6  22   2666.09   2873.12    182.15 o
      4709    2  12   7 -31     25.57     99.11    168.76 <
      4710    2  12   7 -27     64.22    -24.49     82.28 <
      4711    2  12   7 -23     41.97    -36.74     84.19 <
      4712    2  12   7 -19    287.59    238.41     81.13 <
      4713    2  12   7 -15     37.50    -40.95     82.28 <
      4714    2  12   7 -11    107.57    161.87     66.59 <
      4715    2  12   7  -7     10.55     -7.65     58.17 <
      4716    2  12   7  -3     94.37     87.63     57.40 <
      4717    2  12   7   1    507.73    433.57    142.35 o
      4718    2  12   7   5     73.69    -46.30    129.34 <
      4719    2  12   7   9    112.74     38.65    132.79 <
      4720    2  12   8 -26   2593.78   2622.47    209.71 o
      4721    2  12   8 -22   5839.63   6265.15    267.49 o
      4722    2  12   8 -18   8825.25   8894.51    206.26 o
      4723    2  12   8 -14   7820.24   8261.19    235.35 o
      4724    2  12   8 -10  10638.00  11020.70    205.88 o
      4725    2  12   8  -6   2716.02   2677.58    111.36 o
      4726    2  12   8  -2    244.11    225.78     57.78 o
      4727    2  12   8   2    107.02     71.94     75.00 <
      4728    2  12   8   6     16.69    -32.91     77.68 <
      4729    2  12   8  10    243.66    201.67     89.16 <
      4730    2  12   8  14    599.31    515.08    102.17 o
      4731    2  12   8  18   1242.97   1250.96    158.81 o
      4732    2  12   9 -27      5.79    170.29    163.79 <
      4733    2  12   9 -23     47.33    -49.75    117.10 <
      4734    2  12   9 -19    136.84    148.86     79.98 <
      4735    2  12   9 -15     17.05    130.88    169.14 <
      4736    2  12   9 -11    607.53    718.66    183.30 o
      4737    2  12   9  -7    715.18    588.94    172.20 o
      4738    2  12   9   1     76.83    -15.31    134.32 <
      4739    2  12   9   9    107.26    -32.53    145.42 <
      4740    2  12  10 -22   4118.99   4106.87    185.21 o
      4741    2  12  10 -18   6158.96   6166.42    239.17 o
      4742    2  12  10 -14   3705.23   3788.86    176.03 o
      4743    2  12  10 -10   4627.71   4583.30    282.80 o
      4744    2  12  10  -6   1851.77   1935.57    204.35 o
      4745    2  12  10  -2    614.94    623.76     94.52 o
      4746    2  12  10   2    287.68    299.63     92.61 o
      4747    2  12  10   6      9.66     69.26     91.46 <
      4748    2  12  10  10    221.31    293.13    100.26 <
      4749    2  12  10  14    351.51    265.96    108.68 <
      4750    2  12  11 -15      8.36      7.27    125.90 <
      4751    2  12  12 -18   3701.22   3315.50    227.69 o
      4752    2  12  12 -14   3019.60   2989.84    295.04 o
      4753    2  12  12 -10   3482.57   3879.94    305.76 o
      4754    2  12  12  -6   1628.65   1932.13    239.55 o
      4755    2  12  12  -2    703.62    841.12    116.72 o
      4756    2  12  12   2    255.68    368.13    175.26 <
      4757    2  12  12   6     18.74    -47.07    159.19 <
      4758    2  12  13 -11    185.63    161.49    144.27 <
      4759    2  12  13  -3     60.66    303.84    214.30 <
      4760    2  12  13   3     69.94    375.02    182.92 <
      4761    2  13   1 -32    741.54    629.12    110.98 o
      4762    2  13   1 -28   1808.54   1783.26    152.30 o
      4763    2  13   1 -24  10752.90  10845.00    226.93 o
      4764    2  13   1 -20  21705.30  22042.80    377.32 o
      4765    2  13   1 -16  19010.00  18732.30    292.75 o
      4766    2  13   1 -12  17833.00  18638.20    287.01 o
      4767    2  13   1  -8  10328.40  10830.50    198.99 o
      4768    2  13   1  -4   2717.70   2891.11     64.29 o
      4769    2  13   1   0   2336.95   2114.28     50.13 o
      4770    2  13   1   4    596.19    557.17     34.44 o
      4771    2  13   1   8   1408.15   1433.12     70.79 o
      4772    2  13   1  12   1293.55   1249.43     71.94 o
      4773    2  13   1  16   1776.45   1891.56    138.53 o
      4774    2  13   1  20   1880.81   1831.10    162.64 o
      4775    2  13   1  24    947.95   1030.16    143.50 o
      4776    2  13   2 -33     54.90    -53.96     84.19 <
      4777    2  13   2 -29     96.52    -20.28     75.77 <
      4778    2  13   2 -25     51.73    -53.57     58.55 <
      4779    2  13   2 -21    236.74    158.04     57.02 <
      4780    2  13   2 -17   1239.48   1054.27     69.65 o
      4781    2  13   2 -13    495.40    458.44     52.43 o
      4782    2  13   2  -9    109.56     53.57     32.53 <
      4783    2  13   2  -5   1655.60   1376.48     50.51 o
      4784    2  13   2  -1     13.78    -19.90     26.79 <
      4785    2  13   2   3     29.66     24.49     31.38 <
      4786    2  13   2   7    131.80    178.33     38.27 o
      4787    2  13   2  11     12.28    -42.48     58.93 <
      4788    2  13   2  15    299.34    294.66    119.78 <
      4789    2  13   3 -32   1309.74   1025.19    144.65 o
      4790    2  13   3 -28   3024.24   2641.22    163.79 o
      4791    2  13   3 -24   8075.25   8176.23    192.10 o
      4792    2  13   3 -20  18649.90  18560.10    330.25 o
      4793    2  13   3 -16  12556.50  12681.50    238.41 o
      4794    2  13   3 -12  18967.90  19077.90    324.51 o
      4795    2  13   3  -8  10190.80  10400.70    134.32 o
      4796    2  13   3  -4   2975.30   2984.86     72.33 o
      4797    2  13   3   0   2696.23   2575.40     68.50 o
      4798    2  13   3   4     36.98     53.19     33.68 <
      4799    2  13   3   8    520.70    404.11     74.62 o
      4800    2  13   3  12    314.09    354.36     77.68 o
      4801    2  13   3  16   1069.07   1259.00    120.16 o
      4802    2  13   3  20   1985.77   2115.04    154.60 o
      4803    2  13   4 -33     77.42   -109.44     85.72 <
      4804    2  13   4 -29    146.68    117.10     92.22 <
      4805    2  13   4 -25     14.18   -171.06     70.03 <
      4806    2  13   4 -21    437.32    369.28     78.07 o
      4807    2  13   4 -17    264.85    156.13     55.49 <
      4808    2  13   4 -13     77.80    -10.71     45.92 <
      4809    2  13   4  -9     30.33    -60.46     41.71 <
      4810    2  13   4  -5    342.81    282.80     39.03 o
      4811    2  13   4  -1     68.97     30.23     34.44 <
      4812    2  13   4   3    116.27     86.10     42.48 <
      4813    2  13   4   7    201.94    124.37     78.83 <
      4814    2  13   4  11      2.77     24.49     83.04 <
      4815    2  13   5 -32    958.60    668.92    137.76 o
      4816    2  13   5 -28   2319.68   2178.57    148.86 o
      4817    2  13   5 -24   4548.48   4171.54    182.92 o
      4818    2  13   5 -20  12371.20  11761.10    297.72 o
      4819    2  13   5 -16   9388.35   9754.77    204.35 o
      4820    2  13   5 -12  23966.30  24130.70    403.34 o
      4821    2  13   5  -8  13351.80  13743.40    216.98 o
      4822    2  13   5  -4   2322.86   2044.63     67.35 o
      4823    2  13   5   0    442.95    435.48     45.54 o
      4824    2  13   5   4    188.01     92.61     64.29 <
      4825    2  13   5   8    226.09    129.34     72.71 <
      4826    2  13   5  12    110.50     90.69     77.68 <
      4827    2  13   5  16    727.70    670.83    109.44 o
      4828    2  13   5  20   1808.11   1720.12    145.42 o
      4829    2  13   6 -29     11.78    -32.91    104.09 <
      4830    2  13   6 -25      4.80    -97.20     76.54 <
      4831    2  13   6 -21    275.79    313.41     86.87 o
      4832    2  13   6 -17    169.68     45.54     73.09 <
      4833    2  13   6 -13    202.23    134.70     65.82 <
      4834    2  13   6  -9    193.31    143.89     48.60 <
      4835    2  13   6  -5    168.11    161.49     49.37 o
      4836    2  13   6  -1    152.93    148.48     55.11 <
      4837    2  13   6   3     46.91   -113.65     84.57 <
      4838    2  13   6   7     20.48    -39.03    130.49 <
      4839    2  13   6  21     17.88     52.81    105.62 <
      4840    2  13   7 -28   2138.98   2168.62    181.39 o
      4841    2  13   7 -24   3545.03   3720.36    195.93 o
      4842    2  13   7 -20   7001.20   6810.85    179.86 o
      4843    2  13   7 -16   7598.35   8003.64    242.62 o
      4844    2  13   7 -12  16683.60  17028.60    309.97 o
      4845    2  13   7  -8   8633.06   8617.07    186.74 o
      4846    2  13   7  -4   2089.86   1875.11     79.21 o
      4847    2  13   7   0    810.65    821.60     88.40 o
      4848    2  13   7   4     34.95    -66.59     70.79 <
      4849    2  13   7   8    132.79    138.91     80.36 <
      4850    2  13   7  12     64.73     58.55     83.42 <
      4851    2  13   7  16    447.16    599.27    131.26 o
      4852    2  13   8 -29     54.63     95.29    168.76 <
      4853    2  13   8 -25     25.53      9.18     93.76 <
      4854    2  13   8 -21     35.35    197.84    121.31 <
      4855    2  13   8 -17     59.57   -105.24     75.00 <
      4856    2  13   8 -13    204.01    181.77     96.05 <
      4857    2  13   8  -9    696.11    542.63    106.38 o
      4858    2  13   8  -5     62.72    134.70     86.87 <
      4859    2  13   8  -1     37.52      1.91     97.58 <
      4860    2  13   8   3    135.93     -3.83    144.27 <
      4861    2  13   8   7      6.12   -178.33    138.15 <
      4862    2  13   9 -24   3510.27   3656.46    236.88 o
      4863    2  13   9 -20   7025.27   7297.99    221.19 o
      4864    2  13   9 -16   6612.05   6788.27    227.69 o
      4865    2  13   9 -12   7506.03   7632.83    243.76 o
      4866    2  13   9  -8   5529.13   5776.09    193.63 o
      4867    2  13   9  -4   1400.06   1537.59    106.00 o
      4868    2  13   9   0     43.59     63.14     79.21 <
      4869    2  13   9   4    123.34    123.99     87.25 <
      4870    2  13   9   8    586.73    483.32    100.64 o
      4871    2  13   9  12    186.37    110.59    113.27 <
      4872    2  13   9  16    452.30    296.96    113.65 <
      4873    2  13  10 -21     18.02    -24.49     90.69 <
      4874    2  13  10 -17     72.17    159.57    128.58 <
      4875    2  13  10 -13     17.70     23.73    178.33 <
      4876    2  13  10  -5    254.60    394.92    180.24 <
      4877    2  13  10  -1    238.97    284.71    187.13 <
      4878    2  13  11 -20   3277.20   3193.42    198.61 o
      4879    2  13  11 -16   3770.50   3976.37    198.61 o
      4880    2  13  11 -12   3829.16   3809.15    291.60 o
      4881    2  13  11  -8   2453.30   2338.53    244.15 o
      4882    2  13  11  -4    803.02    861.78    139.29 o
      4883    2  13  11   0    375.08    443.90    130.88 o
      4884    2  13  11   4     18.87     47.45    111.74 <
      4885    2  13  11   8    284.58    342.11    129.73 <
      4886    2  13  12 -17     37.15     64.67    200.52 <
      4887    2  13  12  -5     64.36     38.65    184.07 <
      4888    2  13  12   3     16.18     -6.51    205.50 <
      4889    2  13  13  -8   1305.13   1151.09    172.97 o
      4890    2  13  13  -4    451.85    410.99    134.32 o
      4891    2  14   0 -34    416.15    104.09    171.06 <
      4892    2  14   0 -30    764.34    931.05    195.16 o
      4893    2  14   0 -26   2104.85   1930.98    152.69 o
      4894    2  14   0 -22  14082.80  13945.40    379.61 o
      4895    2  14   0 -18   9577.34   9614.32    281.65 o
      4896    2  14   0 -14  18365.20  18027.80    440.46 o
      4897    2  14   0 -10  12752.40  13751.00    348.23 o
      4898    2  14   0  -6   7987.03   8193.45    229.60 o
      4899    2  14   0  -2   4547.93   4408.80     94.90 o
      4900    2  14   0   2   1780.54   1645.50     60.85 o
      4901    2  14   0   6      2.25    -19.52     44.01 <
      4902    2  14   0  10   1000.60    770.33     93.76 o
      4903    2  14   0  14   1973.60   1899.22    146.18 o
      4904    2  14   0  18   2865.35   3299.04    288.92 o
      4905    2  14   0  22   1177.10   1534.91    231.14 o
      4906    2  14   1 -31      1.75    -71.94     86.48 <
      4907    2  14   1 -27     32.70   -149.24     71.94 <
      4908    2  14   1 -23      0.11    -70.41     59.31 <
      4909    2  14   1 -19     66.02    -56.64     50.51 <
      4910    2  14   1 -15    321.62    348.23     49.37 o
      4911    2  14   1 -11      2.25    -13.39     41.71 <
      4912    2  14   1  -7    139.02    110.59     41.33 <
      4913    2  14   1  -3     46.11     12.25     27.17 <
      4914    2  14   1   1     69.49     34.06     24.49 <
      4915    2  14   1   5      0.73     32.91     29.47 <
      4916    2  14   1   9      9.87     63.14     50.51 <
      4917    2  14   1  13      0.01    -32.91     64.29 <
      4918    2  14   1  17      0.82    180.24    121.31 <
      4919    2  14   1  23      1.40     -8.80    114.42 <
      4920    2  14   2 -34    497.91    182.15    132.02 <
      4921    2  14   2 -30   1161.95    996.87    140.06 o
      4922    2  14   2 -26   3309.37   2981.04    129.73 o
      4923    2  14   2 -22  14360.10  14090.50    271.70 o
      4924    2  14   2 -18  15552.00  15977.40    290.83 o
      4925    2  14   2 -14  28615.00  29071.80    472.99 o
      4926    2  14   2 -10  19941.70  20371.30    312.64 o
      4927    2  14   2  -6   5847.43   5594.32     96.43 o
      4928    2  14   2  -2   2942.07   2829.88     72.33 o
      4929    2  14   2   2   1039.93   1052.36     48.98 o
      4930    2  14   2   6    431.50    385.74     47.07 o
      4931    2  14   2  10    862.98    790.99     59.31 o
      4932    2  14   2  14    991.64   1031.31    108.30 o
      4933    2  14   2  18   1795.49   2055.73    152.69 o
      4934    2  14   2  22   1003.07   1004.52    143.50 o
      4935    2  14   3 -31     81.53     -6.12     89.93 <
      4936    2  14   3 -27     97.42    -18.75     79.21 <
      4937    2  14   3 -23      1.70    -86.48     69.26 <
      4938    2  14   3 -19     21.10    -58.17     54.72 <
      4939    2  14   3 -15    100.39    104.47     51.66 <
      4940    2  14   3 -11     42.80      3.06     45.54 <
      4941    2  14   3  -7    514.07    493.65     36.74 o
      4942    2  14   3  -3    721.16    772.62     44.39 o
      4943    2  14   3   1     63.66    -21.43     33.29 <
      4944    2  14   3   5    236.64    202.05     43.62 o
      4945    2  14   3   9    486.28    303.46     75.77 o
      4946    2  14   4 -30   1277.23   1063.45    145.42 o
      4947    2  14   4 -26   3044.43   3069.82    132.41 o
      4948    2  14   4 -22   9056.05   8912.11    254.86 o
      4949    2  14   4 -18  11185.00  11319.90    228.84 o
      4950    2  14   4 -14  15863.00  16010.00    288.92 o
      4951    2  14   4 -10  19745.30  19815.70    338.67 o
      4952    2  14   4  -6   7667.52   7821.49    131.64 o
      4953    2  14   4  -2   3068.82   2818.40     76.15 o
      4954    2  14   4   2    764.86    718.66     59.31 o
      4955    2  14   4   6    720.91    667.77     86.10 o
      4956    2  14   4  10    287.05    238.79     79.98 <
      4957    2  14   4  14    857.23    932.96    113.27 o
      4958    2  14   4  18   1675.11   1747.29    140.82 o
      4959    2  14   5 -31     10.63    -12.63     91.46 <
      4960    2  14   5 -27    393.86    148.10     94.90 <
      4961    2  14   5 -23     56.70    -58.93     75.77 <
      4962    2  14   5 -19    194.22    196.31     75.00 <
      4963    2  14   5 -15    196.59    171.82     68.88 <
      4964    2  14   5 -11    315.02    377.32     70.79 o
      4965    2  14   5  -7     33.81    -52.43     46.69 <
      4966    2  14   5  -3      8.43     61.23     45.92 <
      4967    2  14   5   1      7.98    -89.93     45.16 <
      4968    2  14   5   5     60.12    -81.13     83.42 <
      4969    2  14   5   9    561.79    412.91    140.06 <
      4970    2  14   6 -30   1212.01   1030.54    150.01 o
      4971    2  14   6 -26   3664.63   3781.59    189.81 o
      4972    2  14   6 -22   7052.21   7231.41    239.55 o
      4973    2  14   6 -18   8178.42   8139.88    191.34 o
      4974    2  14   6 -14  15583.30  15937.30    295.42 o
      4975    2  14   6 -10  20313.30  20162.40    351.30 o
      4976    2  14   6  -6   6576.56   6437.36    131.64 o
      4977    2  14   6  -2   2296.29   2129.59     98.35 o
      4978    2  14   6   2    336.27    377.32     76.54 o
      4979    2  14   6   6    724.38    602.33     89.16 o
      4980    2  14   6  10    290.25    324.13     88.02 o
      4981    2  14   6  14    425.28    481.02    106.00 o
      4982    2  14   6  18    867.09    815.10    117.86 o
      4983    2  14   7 -27      5.86    -60.46     85.72 <
      4984    2  14   7 -23     84.52    -31.38     86.10 <
      4985    2  14   7 -19    219.65    143.89     95.67 <
      4986    2  14   7 -15     99.77    -22.58     73.09 <
      4987    2  14   7 -11    500.48    488.29     93.76 o
      4988    2  14   7  -7      3.80     -8.42     64.67 <
      4989    2  14   7  -3      5.16     78.07     60.46 <
      4990    2  14   7   1     12.21    -60.46     92.99 <
      4991    2  14   7   9    208.43     31.38    149.63 <
      4992    2  14   8 -26   2757.09   2587.65    176.80 o
      4993    2  14   8 -22   5615.39   5867.17    254.48 o
      4994    2  14   8 -18   4623.81   4735.22    205.11 o
      4995    2  14   8 -14   7684.01   7795.47    174.12 o
      4996    2  14   8 -10  10849.20  10917.30    328.33 o
      4997    2  14   8  -6   7212.08   7235.62    187.51 o
      4998    2  14   8  -2   2881.84   2916.75    125.14 o
      4999    2  14   8   2     67.57     37.88     77.30 <
      5000    2  14   8   6    753.13    779.13    102.94 o
      5001    2  14   8  10    539.11    455.77     97.58 o
      5002    2  14   8  14    309.43    307.29    123.60 <
      5003    2  14   9 -23     20.94     76.92     99.50 <
      5004    2  14   9 -19      3.81   -110.21     68.12 <
      5005    2  14   9 -15      3.94    -47.07     89.55 <
      5006    2  14   9 -11    196.94    330.63    175.26 <
      5007    2  14   9  -7    569.39    551.82    179.48 o
      5008    2  14   9  -3    756.63    490.59    174.50 <
      5009    2  14   9   1    148.77    -60.46    151.54 <
      5010    2  14   9   9      7.84    -56.25    164.55 <
      5011    2  14   9  15      2.10    109.83    173.35 <
      5012    2  14  10 -22   2970.24   2757.17    195.55 o
      5013    2  14  10 -18   3793.45   3821.39    194.40 o
      5014    2  14  10 -14   6137.65   6284.29    222.72 o
      5015    2  14  10 -10   4972.65   5394.57    312.26 o
      5016    2  14  10  -6   2486.11   2205.74    275.91 o
      5017    2  14  10  -2    842.25    978.50    142.74 o
      5018    2  14  10   2     68.95     24.11     90.69 <
      5019    2  14  10   6    117.10    195.55     99.11 <
      5020    2  14  10  10    222.34    270.93    126.67 <
      5021    2  14  11 -19      6.05    -55.11    102.17 <
      5022    2  14  11   1    135.70    109.06    179.48 <
      5023    2  14  12 -14   4452.13   4383.92    335.61 o
      5024    2  14  12  -6   1611.06   1797.42    241.47 o
      5025    2  14  12  -2    583.02    611.51    194.40 o
      5026    2  14  12   2    252.04    314.94    136.23 <
      5027    2  15   1 -32    909.97    753.10    138.53 o
      5028    2  15   1 -28   1007.53   1000.69     89.55 o
      5029    2  15   1 -24   5809.58   5221.22    193.25 o
      5030    2  15   1 -20  11657.30  11590.80    233.43 o
      5031    2  15   1 -16  18987.80  19087.40    334.08 o
      5032    2  15   1 -12  37467.60  38221.60    605.39 o
      5033    2  15   1  -8  11224.30  12361.90    227.69 o
      5034    2  15   1  -4   8298.57   8197.28    126.28 o
      5035    2  15   1   0   1535.34   1526.87     60.08 o
      5036    2  15   1   4     38.52     20.66     34.06 <
      5037    2  15   1   8    249.39    264.43     48.98 o
      5038    2  15   1  12   1028.62   1135.78     84.57 o
      5039    2  15   1  16   2964.84   3470.86    183.68 o
      5040    2  15   1  20   2217.79   2643.52    206.64 o
      5041    2  15   2 -33      3.90     58.55     96.82 <
      5042    2  15   2 -29     17.41    -27.94     88.02 <
      5043    2  15   2 -25      2.58    -67.35     62.38 <
      5044    2  15   2 -21     62.46    -41.71     56.25 <
      5045    2  15   2 -17    133.40     61.61     53.57 <
      5046    2  15   2 -13   1223.52   1201.98     67.35 o
      5047    2  15   2  -9    359.83    188.28     50.13 o
      5048    2  15   2  -5     12.46    -15.31     29.47 <
      5049    2  15   2  -1      3.43    -92.61     33.68 <
      5050    2  15   2   3     24.11      1.53     34.06 <
      5051    2  15   2   7    118.46    110.21     44.77 <
      5052    2  15   2  11    113.14     60.46    112.89 <
      5053    2  15   3 -32   1569.12   1436.18    139.29 o
      5054    2  15   3 -28   1689.37   1456.46     99.11 o
      5055    2  15   3 -24   6979.64   6842.23    224.63 o
      5056    2  15   3 -20   9563.59   9256.91    204.73 o
      5057    2  15   3 -16  14681.20  14436.40    270.17 o
      5058    2  15   3 -12  25604.90  26025.30    431.66 o
      5059    2  15   3  -8  10540.20  10536.20    183.68 o
      5060    2  15   3  -4   8012.23   8078.27    135.47 o
      5061    2  15   3   0   3013.43   2757.94     82.28 o
      5062    2  15   3   4     52.35      5.74     41.71 <
      5063    2  15   3   8   1244.06   1304.16    106.00 o
      5064    2  15   3  12    809.48    810.89    104.47 o
      5065    2  15   3  16   1765.92   2109.30    149.63 o
      5066    2  15   3  20   1308.54   1189.74    153.45 o
      5067    2  15   4 -29     45.73     62.76     94.14 <
      5068    2  15   4 -25    132.90     37.12     79.21 <
      5069    2  15   4 -21     15.21     -6.89     73.47 <
      5070    2  15   4 -17    144.17     21.05     56.64 <
      5071    2  15   4 -13   1134.72   1026.33     72.71 o
      5072    2  15   4  -9    436.32    351.30     47.07 o
      5073    2  15   4  -5      1.95      3.06     41.33 <
      5074    2  15   4  -1      9.16    -56.64     44.39 <
      5075    2  15   4   3      3.09    -81.13     49.37 <
      5076    2  15   4   7    468.83    384.21     87.25 o
      5077    2  15   4  11    386.57    339.05    104.85 o
      5078    2  15   5 -32    860.29    680.40    125.52 o
      5079    2  15   5 -28   1062.48   1009.88     94.52 o
      5080    2  15   5 -24   6195.14   6239.13    221.95 o
      5081    2  15   5 -20   6989.01   6946.70    178.71 o
      5082    2  15   5 -16   9116.97   9020.03    199.37 o
      5083    2  15   5 -12  16129.50  16299.30    296.96 o
      5084    2  15   5  -8  11244.40  11328.30    221.95 o
      5085    2  15   5  -4   8756.49   8402.01    156.13 o
      5086    2  15   5   0   2662.73   2318.24     99.50 o
      5087    2  15   5   4     23.67     -0.77     68.50 <
      5088    2  15   5   8   2012.70   1930.21    126.67 o
      5089    2  15   5  12    948.86    859.49    110.21 o
      5090    2  15   5  16   1536.90   1618.71    136.62 o
      5091    2  15   6 -29     15.75    -12.25     96.05 <
      5092    2  15   6 -25     36.20    -83.81     84.95 <
      5093    2  15   6 -21     21.36     61.23     81.89 <
      5094    2  15   6 -17    123.17    173.35     79.21 <
      5095    2  15   6 -13    407.48    440.46     80.74 o
      5096    2  15   6  -9    195.84    195.55     68.12 <
      5097    2  15   6  -5    114.71     70.79     53.96 <
      5098    2  15   6  -1    327.39    293.13     58.17 o
      5099    2  15   6   3     40.10    -94.90     91.08 <
      5100    2  15   6   7    125.39     44.77    152.69 <
      5101    2  15   7 -28   1894.70   1635.94    120.93 o
      5102    2  15   7 -24   5322.24   5635.27    231.90 o
      5103    2  15   7 -20   3648.01   3636.18    144.65 o
      5104    2  15   7 -16   4695.78   4497.19    146.18 o
      5105    2  15   7 -12  12216.20  12601.50    322.98 o
      5106    2  15   7  -8   9632.59   9503.73    246.06 o
      5107    2  15   7  -4   6371.24   6010.67    163.40 o
      5108    2  15   7   0   1667.32   1598.82    115.57 o
      5109    2  15   7   4     23.98    -42.48     76.54 <
      5110    2  15   7   8    733.37    673.89    101.79 o
      5111    2  15   7  12    302.93    349.77     97.96 o
      5112    2  15   7  16    652.51    432.04    131.64 o
      5113    2  15   8 -25     83.10    176.03     95.67 <
      5114    2  15   8 -21     41.68    -77.68     87.63 <
      5115    2  15   8 -17      1.42    -94.14     79.98 <
      5116    2  15   8 -13    104.35    198.61    104.47 <
      5117    2  15   8  -9    200.73    200.90     97.58 <
      5118    2  15   8  -5    317.80    249.50     76.54 o
      5119    2  15   8  -1    125.34    148.48    107.15 <
      5120    2  15   8   3      9.00   -205.11    142.35 <
      5121    2  15   8   7     47.76    119.39    157.28 <
      5122    2  15   9 -24   2844.32   2523.74    285.09 o
      5123    2  15   9 -20   3924.92   4334.18    214.30 o
      5124    2  15   9 -16   6333.43   6185.56    233.05 o
      5125    2  15   9 -12   8475.91   8888.01    400.66 o
      5126    2  15   9  -8   5006.65   5353.24    234.96 o
      5127    2  15   9  -4   3212.82   3223.65    215.45 o
      5128    2  15   9   0    437.25    565.98     96.05 o
      5129    2  15   9   4    215.89    173.73     93.37 <
      5130    2  15   9   8    510.14    477.58    129.34 o
      5131    2  15   9  12    342.94    371.96    110.21 o
      5132    2  15  10 -21     70.55     64.67     97.58 <
      5133    2  15  10 -17      3.02    -61.61    118.25 <
      5134    2  15  10 -13    100.23   -115.95    140.82 <
      5135    2  15  10  -1    449.46    590.09    195.55 o
      5136    2  15  11 -16   3871.63   3773.94    308.44 o
      5137    2  15  11 -12   4604.82   4747.46    320.30 o
      5138    2  15  11  -4   1267.57   1121.62    152.30 o
      5139    2  15  11   0    585.40    774.15    197.46 o
      5140    2  15  11   4     54.59    116.33    175.65 <
      5141    2  15  12   1     10.26    119.39    131.26 <
      5142    2  16   0 -30   1386.36   1544.48    150.39 o
      5143    2  16   0 -26   2404.07   2555.12    180.24 o
      5144    2  16   0 -22   7015.64   6689.92    244.91 o
      5145    2  16   0 -18   6032.22   6376.51    228.46 o
      5146    2  16   0 -14  23393.60  23365.70    557.94 o
      5147    2  16   0 -10  11835.40  12446.90    333.31 o
      5148    2  16   0  -6   8192.02   8446.78    244.91 o
      5149    2  16   0  -2   5771.99   5717.54    156.90 o
      5150    2  16   0   2    628.34    515.08     63.91 o
      5151    2  16   0   6     31.00    -29.47     70.03 <
      5152    2  16   0  10     71.29    -48.60     81.51 <
      5153    2  16   0  14   2015.23   2097.82    267.11 o
      5154    2  16   0  18   3019.16   3136.79    310.35 o
      5155    2  16   1 -31     89.79    -53.96     81.89 <
      5156    2  16   1 -27     27.86    -94.14     65.44 <
      5157    2  16   1 -23      8.62    -39.80     59.70 <
      5158    2  16   1 -19     79.15     64.67     58.55 <
      5159    2  16   1 -15     12.76     47.45     52.43 <
      5160    2  16   1 -11    408.56    378.46     58.93 o
      5161    2  16   1  -7    242.99     26.79     47.07 <
      5162    2  16   1  -3     18.06    -13.78     33.29 <
      5163    2  16   1   1      0.27    -81.51     37.12 <
      5164    2  16   1   5     34.12     62.38     52.04 <
      5165    2  16   1   9      1.87    -52.04     60.85 <
      5166    2  16   1  13     17.18     41.71    120.93 <
      5167    2  16   2 -30   1290.93   1165.24     99.50 o
      5168    2  16   2 -26   3206.51   3200.31    171.44 o
      5169    2  16   2 -22   7786.58   7449.91    184.83 o
      5170    2  16   2 -18   8128.63   8373.31    189.81 o
      5171    2  16   2 -14  31043.60  30884.20    504.75 o
      5172    2  16   2 -10  17925.00  18924.40    327.95 o
      5173    2  16   2  -6   8530.27   8592.96    142.35 o
      5174    2  16   2  -2   3495.17   3342.28     92.61 o
      5175    2  16   2   2    298.32    196.70     40.18 o
      5176    2  16   2   6    118.28     86.10     47.07 <
      5177    2  16   2  10    442.95    285.48     92.61 o
      5178    2  16   2  14   1328.43   1423.17    129.34 o
      5179    2  16   2  18   1883.60   1870.90    175.26 o
      5180    2  16   3 -33     13.63    236.11    136.62 <
      5181    2  16   3 -31     19.07     73.47     99.88 <
      5182    2  16   3 -27      2.24    -24.11     82.28 <
      5183    2  16   3 -23     26.86    -21.05     75.00 <
      5184    2  16   3 -19    103.49    -16.84     58.17 <
      5185    2  16   3 -15      9.21     39.03     53.96 <
      5186    2  16   3 -11    898.48    790.22     68.88 o
      5187    2  16   3  -7    310.32    150.01     37.12 o
      5188    2  16   3  -3     29.30    -11.48     39.03 <
      5189    2  16   3   1    140.10     31.38     51.28 <
      5190    2  16   3   5      2.25    -49.75     43.24 <
      5191    2  16   3   9    311.36    280.88     88.40 o
      5192    2  16   3  13    136.81     26.02    133.55 <
      5193    2  16   4 -30   1540.76   1452.63    130.11 o
      5194    2  16   4 -26   3346.29   3096.22    176.03 o
      5195    2  16   4 -22   6679.16   6889.68    227.69 o
      5196    2  16   4 -18   5155.13   5298.90    152.30 o
      5197    2  16   4 -14  13722.40  14062.20    268.26 o
      5198    2  16   4 -10   8147.55   8338.87    181.77 o
      5199    2  16   4  -6   9333.17   9303.21    170.29 o
      5200    2  16   4  -2   5812.41   5651.34    122.84 o
      5201    2  16   4   2    567.28    518.14     60.85 o
      5202    2  16   4   6    769.81    765.73     94.14 o
      5203    2  16   4  10   1232.74   1104.78    114.80 o
      5204    2  16   4  14   1225.20   1125.45    126.67 o
      5205    2  16   4  18   1608.14   1465.26    140.44 o
      5206    2  16   5 -31     62.33     39.03    101.03 <
      5207    2  16   5 -27    148.01    -16.07     85.34 <
      5208    2  16   5 -23    229.18     59.70     83.04 <
      5209    2  16   5 -19     39.59    -20.28     72.71 <
      5210    2  16   5 -15    156.71    126.28     71.94 <
      5211    2  16   5 -11    469.75    464.57     66.59 o
      5212    2  16   5  -7     65.56    -24.49     42.48 <
      5213    2  16   5  -3    240.89    196.31     57.40 o
      5214    2  16   5   1     21.07    -11.48     50.51 <
      5215    2  16   5   5      5.49    -97.96     89.55 <
      5216    2  16   5   9     46.97      6.12    121.69 <
      5217    2  16   6 -30    935.04    656.67    122.46 o
      5218    2  16   6 -26   3444.54   3211.02    187.51 o
      5219    2  16   6 -22   6242.74   6109.79    229.22 o
      5220    2  16   6 -18   3570.80   3424.94    136.62 o
      5221    2  16   6 -14   9955.62   9895.59    215.83 o
      5222    2  16   6 -10   9219.90   9232.80    201.67 o
      5223    2  16   6  -6   8652.27   8399.71    201.29 o
      5224    2  16   6  -2   4438.89   4420.28    138.53 o
      5225    2  16   6   2    393.60    364.69     86.10 o
      5226    2  16   6   6    589.15    554.88     92.22 o
      5227    2  16   6  10   1051.69    932.96    110.98 o
      5228    2  16   6  14   1082.50    990.74    145.03 o
      5229    2  16   7 -27      7.26    -41.71     93.76 <
      5230    2  16   7 -23    127.02    214.30     96.05 <
      5231    2  16   7 -19      6.79    -80.36     81.13 <
      5232    2  16   7 -15    122.68     67.73     66.20 <
      5233    2  16   7 -11    232.08    289.30     82.28 o
      5234    2  16   7  -7     78.35     45.16     63.91 <
      5235    2  16   7  -3    218.45    126.67     69.65 <
      5236    2  16   7   1     27.50   -164.17     94.52 <
      5237    2  16   7   9     20.94    111.74    164.93 <
      5238    2  16   7  15     65.27    144.65    120.54 <
      5239    2  16   8 -26   2467.75   2566.22    197.08 o
      5240    2  16   8 -22   4421.29   4381.63    230.75 o
      5241    2  16   8 -18   3452.45   3584.13    214.30 o
      5242    2  16   8 -14   7156.29   7169.80    241.09 o
      5243    2  16   8 -10   4874.76   5062.02    227.31 o
      5244    2  16   8  -6   5304.14   5363.19    184.83 o
      5245    2  16   8  -2   4151.74   4242.72    175.26 o
      5246    2  16   8   2    666.53    660.50     97.96 o
      5247    2  16   8   6    128.38    110.21    110.21 <
      5248    2  16   8  10    535.80    493.27    105.62 o
      5249    2  16   9 -23     75.10    -32.14     93.76 <
      5250    2  16   9 -19      7.95    -67.35     96.82 <
      5251    2  16   9 -15     56.25    223.10    117.86 <
      5252    2  16   9 -11     49.44     84.57    106.38 <
      5253    2  16   9  -7     57.72    135.08    169.14 <
      5254    2  16   9  -3    842.63    574.78    198.23 <
      5255    2  16   9   1    150.74     -6.12    169.52 <
      5256    2  16   9   5    113.32     95.67    177.18 <
      5257    2  16   9   9     26.00     29.08    172.20 <
      5258    2  16   9  11     27.70    264.43    102.94 <
      5259    2  16  10 -18   2444.66   2351.92    195.93 o
      5260    2  16  10 -14   5716.98   5416.38    337.52 o
      5261    2  16  10 -10   3299.06   3532.47    223.87 o
      5262    2  16  10  -6   2665.61   2739.19    326.04 o
      5263    2  16  10  -2   1881.75   1844.11    244.53 o
      5264    2  16  10   2    368.17    356.27    135.47 <
      5265    2  16  10   6     18.38    135.47    117.48 <
      5266    2  16  11 -15     38.20     70.79    160.34 <
      5267    2  16  11  -3    466.55    251.80    194.40 <
      5268    2  16  11   1    129.13    140.82    176.03 <
      5269    2  16  12  -6   2388.31   2504.61    285.48 o
      5270    2  17   1 -32   1652.99   1534.91    110.59 o
      5271    2  17   1 -28   2176.00   2229.46    127.05 o
      5272    2  17   1 -24   4255.76   4159.29    146.95 o
      5273    2  17   1 -20   3613.76   3601.74    132.41 o
      5274    2  17   1 -16  11366.00  11572.90    232.28 o
      5275    2  17   1 -12  19680.10  19994.80    348.23 o
      5276    2  17   1  -8   9213.58   9574.14    195.55 o
      5277    2  17   1  -4   9989.11  10830.10    190.57 o
      5278    2  17   1   0   2374.23   2285.33     77.68 o
      5279    2  17   1   4     40.04    -17.99     46.30 <
      5280    2  17   1   8      2.87    -69.65     55.87 <
      5281    2  17   1  12    481.60    433.95    105.24 o
      5282    2  17   1  16   1816.38   1722.42    171.06 o
      5283    2  17   2 -29      0.10    -46.69     80.74 <
      5284    2  17   2 -25     19.41     37.88     68.50 <
      5285    2  17   2 -21    106.49     14.16     61.99 <
      5286    2  17   2 -17     43.95     -6.89     55.11 <
      5287    2  17   2 -13    713.84    755.78     69.26 o
      5288    2  17   2  -9    968.17    760.76     67.73 o
      5289    2  17   2  -5    286.61    256.01     47.45 o
      5290    2  17   2  -1    262.72    148.48     57.40 <
      5291    2  17   2   3    121.42     26.02     47.07 <
      5292    2  17   2   7     15.38    -38.65     57.40 <
      5293    2  17   2  11     27.58   -135.08    125.90 <
      5294    2  17   2  15     25.84    117.86    150.39 <
      5295    2  17   3 -32   1705.53   1263.21    138.53 o
      5296    2  17   3 -28   2558.66   2364.17    198.23 o
      5297    2  17   3 -24   6603.36   6050.09    218.89 o
      5298    2  17   3 -20   3760.87   3716.54    137.38 o
      5299    2  17   3 -16  10121.40  10066.30    213.91 o
      5300    2  17   3 -12  12186.90  12653.50    245.68 o
      5301    2  17   3  -8   6330.93   5994.60    131.64 o
      5302    2  17   3  -4   8150.53   8209.91    157.28 o
      5303    2  17   3   0   2500.85   2543.26    111.36 o
      5304    2  17   3   4    330.40    207.79     52.81 o
      5305    2  17   3   8     38.36    -18.75     81.89 <
      5306    2  17   3  12    664.32    610.37    108.68 o
      5307    2  17   3  16   1498.43   1457.99    139.29 o
      5308    2  17   4 -29      1.25    -11.48     90.69 <
      5309    2  17   4 -25     20.63      3.06     84.19 <
      5310    2  17   4 -21     89.70    -60.46     76.92 <
      5311    2  17   4 -17     36.78    -41.71     59.31 <
      5312    2  17   4 -13    239.53    202.82     61.61 o
      5313    2  17   4  -9    369.02    292.36     58.93 o
      5314    2  17   4  -5    423.12    429.74     64.29 o
      5315    2  17   4  -1      1.19    -51.28     52.43 <
      5316    2  17   4   3     56.27    -70.03     71.94 <
      5317    2  17   4   7     15.81    -93.37     76.92 <
      5318    2  17   4  11     18.14    -29.08    103.71 <
      5319    2  17   4  17     79.27     50.90    108.68 <
      5320    2  17   5 -28   1355.44   1202.36    129.73 o
      5321    2  17   5 -24   4999.26   4735.98    208.18 o
      5322    2  17   5 -20   3070.42   3295.60    135.47 o
      5323    2  17   5 -16   7081.44   7064.94    178.71 o
      5324    2  17   5 -12   6694.26   6820.80    170.67 o
      5325    2  17   5  -8   5669.54   5377.35    126.67 o
      5326    2  17   5  -4   8422.33   8107.35    198.23 o
      5327    2  17   5   0   2767.99   2429.22    110.21 o
      5328    2  17   5   4    156.72    128.96     77.30 <
      5329    2  17   5   8    292.36    213.15     84.57 <
      5330    2  17   5  12    897.03    724.79    118.63 o
      5331    2  17   5  16   1539.61   1278.52    136.23 o
      5332    2  17   6 -29     10.69    -72.33     93.76 <
      5333    2  17   6 -25      0.15     -4.21     89.93 <
      5334    2  17   6 -21      8.67    -51.28     82.28 <
      5335    2  17   6 -17     11.50    -99.50     75.77 <
      5336    2  17   6 -13    192.10    257.16     68.12 o
      5337    2  17   6  -9    160.52     65.44     70.79 <
      5338    2  17   6  -5    491.58    469.92     68.50 o
      5339    2  17   6  -1    258.56    177.18     76.92 <
      5340    2  17   6   3      3.25    -32.91    146.18 <
      5341    2  17   6   7      2.34   -222.33    147.71 <
      5342    2  17   7 -24   4475.41   4536.23    216.98 o
      5343    2  17   7 -20   3305.35   3408.49    190.96 o
      5344    2  17   7 -16   4701.42   4675.14    226.54 o
      5345    2  17   7 -12   4675.57   4673.99    218.12 o
      5346    2  17   7  -8   4018.15   3785.80    161.11 o
      5347    2  17   7  -4   5603.37   5446.23    170.29 o
      5348    2  17   7   0   2878.61   2624.00    150.77 o
      5349    2  17   7   4    420.45    394.15     92.61 o
      5350    2  17   7   8     43.20     -0.77     88.78 <
      5351    2  17   7  12    661.57    635.24    137.38 o
      5352    2  17   8 -25     26.95     55.87     97.96 <
      5353    2  17   8 -21    150.52    176.80    120.54 <
      5354    2  17   8 -17      2.44    -81.89    102.56 <
      5355    2  17   8 -13    235.53    160.72    106.38 <
      5356    2  17   8  -9      9.33    -42.48     98.35 <
      5357    2  17   8  -5    257.28    331.40    112.12 <
      5358    2  17   8  -1    148.39    194.02    118.63 <
      5359    2  17   8   3      8.05    -26.79    112.12 <
      5360    2  17   9 -20   2676.01   2603.72    192.87 o
      5361    2  17   9 -16   4965.12   5385.00    333.31 o
      5362    2  17   9 -12   4958.38   4510.21    299.25 o
      5363    2  17   9  -8   2592.70   2653.85    306.14 o
      5364    2  17   9  -4   3775.68   4059.42    236.88 o
      5365    2  17   9   0   1830.37   1909.16    174.88 o
      5366    2  17   9   4     31.50     83.42    115.57 <
      5367    2  17   9   8    188.27    217.36    104.47 <
      5368    2  17  10 -17     14.52   -120.54    119.01 <
      5369    2  17  10 -13    289.06     -4.97    154.22 <
      5370    2  17  10  -9     14.87    202.05    173.73 <
      5371    2  17  10  -5    116.42    119.78    186.74 <
      5372    2  17  10  -1    268.28    194.40    173.73 <
      5373    2  17  10   5     41.73    184.83    172.20 <
      5374    2  17  11 -12   3385.51   3977.52    391.86 o
      5375    2  17  11  -8   2228.49   2188.52    298.49 o
      5376    2  17  11  -4   2045.15   2150.25    264.81 o
      5377    2  17  11   0    666.64    500.54    144.65 o
      5378    2  18   0 -30   2050.62   2015.93    169.91 o
      5379    2  18   0 -26   4762.47   5205.91    334.84 o
      5380    2  18   0 -22   2139.68   2057.26    168.76 o
      5381    2  18   0 -18   3587.11   3532.85    181.77 o
      5382    2  18   0 -14   7636.39   7322.87    245.29 o
      5383    2  18   0 -10   5510.50   5813.21    212.38 o
      5384    2  18   0  -6   8261.44   8116.15    246.44 o
      5385    2  18   0  -2   7225.96   7261.64    191.34 o
      5386    2  18   0   2    909.13    758.84     84.95 o
      5387    2  18   0   6     42.54    -18.37     82.28 <
      5388    2  18   0  10      8.01    -77.68    102.17 <
      5389    2  18   0  14    686.19    529.62    189.42 <
      5390    2  18   1 -31     70.86    -33.29    104.09 <
      5391    2  18   1 -27      5.64     -5.74     84.57 <
      5392    2  18   1 -23      1.46    -24.49     62.38 <
      5393    2  18   1 -19     19.03    -45.16     59.31 <
      5394    2  18   1 -15     28.86    -13.78     55.49 <
      5395    2  18   1 -11     29.12     -4.97     51.28 <
      5396    2  18   1  -7      6.74    -79.60     63.52 <
      5397    2  18   1  -3      3.77    -11.86     58.17 <
      5398    2  18   1   1     27.58   -117.48     46.30 <
      5399    2  18   1   5      0.15    -96.05     55.49 <
      5400    2  18   1   9     42.25     -1.15     92.22 <
      5401    2  18   2 -30   1837.71   1775.61    144.65 o
      5402    2  18   2 -26   4810.18   4793.39    202.82 o
      5403    2  18   2 -22   3757.57   3636.94    140.06 o
      5404    2  18   2 -18   4416.63   4369.00    141.97 o
      5405    2  18   2 -14  12017.00  11699.50    236.11 o
      5406    2  18   2 -10   9323.38   9491.10    200.14 o
      5407    2  18   2  -6  10542.20  10625.00    191.72 o
      5408    2  18   2  -2   5971.56   6072.67    132.02 o
      5409    2  18   2   2    727.60    636.77     61.99 o
      5410    2  18   2   6    123.96     12.25     81.89 <
      5411    2  18   2  10     64.30     33.29     91.46 <
      5412    2  18   2  14    887.66    741.62    143.50 o
      5413    2  18   3 -31     22.15    -51.28     91.84 <
      5414    2  18   3 -27      0.13    -49.37     72.33 <
      5415    2  18   3 -23     12.28    -22.58     68.50 <
      5416    2  18   3 -19    115.31     16.07     60.85 <
      5417    2  18   3 -15    286.98    251.80     63.52 o
      5418    2  18   3 -11      4.37    -93.76     52.43 <
      5419    2  18   3  -7    102.34     67.35     45.16 <
      5420    2  18   3  -3    135.90     91.08     57.40 <
      5421    2  18   3   1    194.25     79.21     58.93 <
      5422    2  18   3   5     35.26    -95.29     80.74 <
      5423    2  18   3   9     53.53    -19.13    102.94 <
      5424    2  18   3  13     50.85     52.81    152.30 <
      5425    2  18   4 -30   2692.17   2400.14    180.62 o
      5426    2  18   4 -26   3743.91   3564.62    194.78 o
      5427    2  18   4 -22   4236.08   4202.15    192.49 o
      5428    2  18   4 -18   4206.66   4353.31    145.42 o
      5429    2  18   4 -14  10103.70  10332.60    221.95 o
      5430    2  18   4 -10   3670.66   3566.53    125.14 o
      5431    2  18   4  -6   6657.23   6089.89    171.06 o
      5432    2  18   4  -2   5649.75   5489.47    160.34 o
      5433    2  18   4   2   1533.27   1428.53    110.21 o
      5434    2  18   4   6    486.33    524.27     89.55 o
      5435    2  18   4  10    143.25    105.24     97.96 <
      5436    2  18   4  14    967.29    963.96    132.79 o
      5437    2  18   5 -27     41.71     94.90     92.22 <
      5438    2  18   5 -23     55.83     34.06     88.40 <
      5439    2  18   5 -19    498.43    265.58     88.78 <
      5440    2  18   5 -15     29.70    106.77     73.47 <
      5441    2  18   5 -11     12.16    -24.49     58.93 <
      5442    2  18   5  -7    187.77    275.53     65.44 o
      5443    2  18   5  -3    258.86    180.24     62.76 <
      5444    2  18   5   1      1.84     22.58    143.50 <
      5445    2  18   5   5      1.72    -26.02     98.35 <
      5446    2  18   5   9     20.59    -72.33    153.07 <
      5447    2  18   6 -26   2451.65   2143.74    154.22 o
      5448    2  18   6 -22   4669.75   4682.03    212.38 o
      5449    2  18   6 -18   5195.06   5409.49    214.30 o
      5450    2  18   6 -14   8039.21   8167.05    283.95 o
      5451    2  18   6 -10   3596.17   3481.96    157.28 o
      5452    2  18   6  -6   6211.80   5901.23    173.35 o
      5453    2  18   6  -2   4572.02   4458.54    175.26 o
      5454    2  18   6   2   1550.88   1527.64    116.72 o
      5455    2  18   6   6    437.55    455.00     97.58 o
      5456    2  18   6  10    133.64    123.60    115.95 <
      5457    2  18   7 -23     43.13     66.97    119.01 <
      5458    2  18   7 -19      8.17   -112.12     84.95 <
      5459    2  18   7 -15    167.19    233.81    104.47 <
      5460    2  18   7 -11     92.71    -37.50     78.83 <
      5461    2  18   7  -7    120.00    153.45     80.74 <
      5462    2  18   7  -3    156.05    133.55     82.28 <
      5463    2  18   7   1      2.86    236.88    172.97 <
      5464    2  18   8 -22   3374.48   3539.74    232.28 o
      5465    2  18   8 -18   4555.73   4815.58    319.92 o
      5466    2  18   8 -14   4819.04   4547.71    235.73 o
      5467    2  18   8 -10   2009.85   2002.54    164.17 o
      5468    2  18   8  -2   4226.01   4202.15    242.23 o
      5469    2  18   8   2   1788.67   1595.75    155.75 o
      5470    2  18   8   6    162.58    197.46    119.78 <
      5471    2  18   9 -19      5.37    -79.60    118.25 <
      5472    2  18   9 -15     66.28    151.92     97.96 <
      5473    2  18   9 -11     34.91     96.82     91.46 <
      5474    2  18   9  -7      3.47     79.60    167.99 <
      5475    2  18   9  -3    349.10    324.51    185.98 <
      5476    2  18   9   1    261.29    -11.86    169.52 <
      5477    2  18   9   5    406.44    278.20    191.34 <
      5478    2  18   9   7     38.24    259.07    126.67 <
      5479    2  18  10 -18   1967.21   1745.38    228.46 o
      5480    2  18  10 -14   3116.75   3171.23    292.75 o
      5481    2  18  10  -6   2150.79   2153.69    267.49 o
      5482    2  18  10  -2   1648.61   1461.82    172.97 o
      5483    2  18  10   2    300.47    211.24    137.00 <
      5484    2  19   1 -28   3665.52   3495.73    218.89 o
      5485    2  19   1 -24   5334.89   4901.68    162.64 o
      5486    2  19   1 -20   2412.78   2302.94    122.07 o
      5487    2  19   1 -16   8357.29   7800.83    185.98 o
      5488    2  19   1 -12   5882.67   5660.91    152.69 o
      5489    2  19   1  -8  10908.90  11017.60    221.57 o
      5490    2  19   1  -4   9628.60   9987.43    187.13 o
      5491    2  19   1   0   3139.59   3028.87    107.15 o
      5492    2  19   1   4    227.01    184.07     64.29 <
      5493    2  19   1   8     18.67     35.97     89.93 <
      5494    2  19   1  12    177.68    299.25    129.73 <
      5495    2  19   2 -29     40.56    -55.11     75.77 <
      5496    2  19   2 -25     16.27     82.28     74.24 <
      5497    2  19   2 -21     34.43     15.69     65.82 <
      5498    2  19   2 -17     34.99     21.43     60.85 <
      5499    2  19   2 -13    152.69    114.04     57.78 <
      5500    2  19   2  -9     70.95     78.07     54.34 <
      5501    2  19   2  -5    414.78    334.46     68.12 o
      5502    2  19   2  -1    175.28      0.77     61.23 <
      5503    2  19   2   3      0.34     25.64     83.04 <
      5504    2  19   2   7     19.20   -115.18     84.19 <
      5505    2  19   2  11     34.08   -198.99    133.17 <
      5506    2  19   3 -28   4351.90   3921.27    200.52 o
      5507    2  19   3 -24   5334.61   5199.79    243.76 o
      5508    2  19   3 -20   4840.92   4669.40    154.22 o
      5509    2  19   3 -16   9287.69   9085.08    207.03 o
      5510    2  19   3 -12   6258.08   5899.32    159.57 o
      5511    2  19   3  -8   6658.49   6723.98    165.70 o
      5512    2  19   3  -4   6850.09   6544.51    178.71 o
      5513    2  19   3   0   2944.16   2783.58    120.93 o
      5514    2  19   3   4    940.10    873.26    112.12 o
      5515    2  19   3   8    261.83    366.22    104.09 o
      5516    2  19   3  12    407.01    437.02    112.12 o
      5517    2  19   4 -29     98.57    116.33     99.88 <
      5518    2  19   4 -25     43.63     28.32     88.78 <
      5519    2  19   4 -21      6.69    -88.02     69.26 <
      5520    2  19   4 -17    134.78     65.44     63.91 <
      5521    2  19   4 -13     68.87     -6.51     60.46 <
      5522    2  19   4  -9     27.39     19.52     68.50 <
      5523    2  19   4  -5    509.30    513.17     71.94 o
      5524    2  19   4  -1    193.32    125.90     63.52 <
      5525    2  19   4   3     21.51    -59.70     72.71 <
      5526    2  19   4   7      1.54   -189.42    138.91 <
      5527    2  19   4  11      2.52    -78.83    111.74 <
      5528    2  19   5 -28   2275.58   1991.82    122.46 o
      5529    2  19   5 -24   2608.32   2503.84    179.86 o
      5530    2  19   5 -20   5309.23   5109.86    239.94 o
      5531    2  19   5 -16   9254.91   8851.27    210.47 o
      5532    2  19   5 -12   4922.01   4661.75    177.94 o
      5533    2  19   5  -8   3313.98   3145.59    133.55 o
      5534    2  19   5  -4   4943.64   4505.23    151.16 o
      5535    2  19   5   0   3105.39   2943.54    153.07 o
      5536    2  19   5   4   1444.14   1301.48    115.57 o
      5537    2  19   5   8    325.73    314.56    119.39 <
      5538    2  19   5  12    523.24    678.10    139.68 o
      5539    2  19   6 -25     36.00     98.73     98.73 <
      5540    2  19   6 -21      6.35    -62.76     86.87 <
      5541    2  19   6 -17      8.66     61.61     83.81 <
      5542    2  19   6 -13     36.91    -65.05     77.30 <
      5543    2  19   6  -9      2.46     -5.36     74.62 <
      5544    2  19   6  -5    286.51    268.64     70.41 o
      5545    2  19   6  -1    171.51    124.37     83.04 <
      5546    2  19   6   3    275.44    166.85    113.27 <
      5547    2  19   6   7     90.69    -51.28    155.37 <
      5548    2  19   6  11      3.16   -150.39    167.61 <
      5549    2  19   7 -24   3215.12   3341.52    235.73 o
      5550    2  19   7 -20   4693.62   4579.09    320.68 o
      5551    2  19   7 -16   6221.68   6148.82    263.66 o
      5552    2  19   7 -12   2845.83   2735.74    190.19 o
      5553    2  19   7  -8   2773.94   2519.15    151.54 o
      5554    2  19   7  -4   3817.28   3486.17    224.63 o
      5555    2  19   7   0   2142.85   1985.70    171.82 o
      5556    2  19   7   4    984.56    719.43    108.68 o
      5557    2  19   7   8    249.48    237.26    122.46 <
      5558    2  19   8 -23    397.03    892.02    190.19 o
      5559    2  19   8 -21     33.06    -53.96     93.76 <
      5560    2  19   8 -17     44.84     34.06     94.52 <
      5561    2  19   8 -13     94.02     48.22    110.21 <
      5562    2  19   8  -9      5.96     92.99    111.74 <
      5563    2  19   8  -5    153.50    253.33    118.63 <
      5564    2  19   8  -1     90.27     25.26    117.86 <
      5565    2  19   8   3    111.42    150.39    175.65 <
      5566    2  19   9 -16   4416.60   4753.20    332.16 o
      5567    2  19   9 -12   3320.44   3127.98    283.56 o
      5568    2  19   9  -4   2001.76   1898.83    184.45 o
      5569    2  19   9   0   1036.14   1187.82    237.64 o
      5570    2  19   9   4    223.75    152.69    138.53 <
      5571    2  19  10 -13    116.43    137.00    129.34 <
      5572    2  19  10  -9     33.86     66.97    128.58 <
      5573    2  19  10  -5     26.20     99.50    129.73 <
      5574    2  19  10  -1     49.84     76.54    185.60 <
      5575    2  20   0 -30   3042.26   3002.85    250.65 o
      5576    2  20   0 -26   6366.25   6422.43    382.67 o
      5577    2  20   0 -22   4960.58   5054.75    232.28 o
      5578    2  20   0 -18   7510.37   7465.22    266.34 o
      5579    2  20   0 -14   5062.64   5057.05    209.71 o
      5580    2  20   0 -10   3505.99   3651.87    180.24 o
      5581    2  20   0  -6   5978.83   5952.51    216.98 o
      5582    2  20   0  -2   3742.03   3641.15    184.45 o
      5583    2  20   0   2   1364.03   1177.11    127.43 o
      5584    2  20   0   6    321.12    233.81    102.17 <
      5585    2  20   0  10     10.24    -52.04    160.34 <
      5586    2  20   0  14    260.84    137.38    194.78 <
      5587    2  20   1 -27    154.12     30.23     79.60 <
      5588    2  20   1 -23     95.00     32.14     70.41 <
      5589    2  20   1 -19     21.97    -60.46     63.91 <
      5590    2  20   1 -15     58.03     44.77     59.70 <
      5591    2  20   1 -11     84.72     12.63     56.64 <
      5592    2  20   1  -7     54.59    107.91     56.25 <
      5593    2  20   1  -3    143.80    127.05     68.88 <
      5594    2  20   1   1     65.29    -42.86     61.99 <
      5595    2  20   1   5      7.20    -34.06     66.20 <
      5596    2  20   1   9     18.17     34.06     99.88 <
      5597    2  20   2 -30   2159.18   2014.78    182.54 o
      5598    2  20   2 -26   5564.06   5494.83    255.63 o
      5599    2  20   2 -22   5121.90   4830.12    162.64 o
      5600    2  20   2 -18   9063.36   9108.43    212.77 o
      5601    2  20   2 -14   6673.38   6763.78    175.26 o
      5602    2  20   2 -10   6792.82   6727.04    168.38 o
      5603    2  20   2  -6   8857.76   8785.45    220.80 o
      5604    2  20   2  -2   3835.01   3660.29    139.68 o
      5605    2  20   2   2    743.34    638.68     76.15 o
      5606    2  20   2   6    244.36    190.57     95.67 <
      5607    2  20   2  10     20.49    -26.40     99.11 <
      5608    2  20   3 -27    119.03    153.07     80.74 <
      5609    2  20   3 -23     96.62     32.14     75.00 <
      5610    2  20   3 -19     51.96     79.21     69.65 <
      5611    2  20   3 -15     71.95    -42.09     61.23 <
      5612    2  20   3 -11    244.70    130.88     62.76 <
      5613    2  20   3  -7    149.50    105.62     65.82 <
      5614    2  20   3  -3    435.86    347.09     70.41 o
      5615    2  20   3   1    163.86    291.60     79.21 o
      5616    2  20   3   5     17.86     19.52     91.46 <
      5617    2  20   3   9     20.58    -16.07    113.27 <
      5618    2  20   4 -26   5075.72   4790.71    218.89 o
      5619    2  20   4 -22   3821.12   3676.74    192.49 o
      5620    2  20   4 -18   9559.11   9513.30    223.10 o
      5621    2  20   4 -14   6113.61   6024.45    170.67 o
      5622    2  20   4 -10   3712.97   3783.12    163.40 o
      5623    2  20   4  -6   3711.55   3346.87    137.38 o
      5624    2  20   4  -2   2610.18   2553.21    126.67 o
      5625    2  20   4   2   1129.00    958.98    104.85 o
      5626    2  20   4   6    612.08    546.08    125.14 o
      5627    2  20   4  10      8.28     11.10     99.50 <
      5628    2  20   5 -27    182.80     80.74    101.03 <
      5629    2  20   5 -23      7.29    -45.16     91.46 <
      5630    2  20   5 -19     45.19    -99.50     69.26 <
      5631    2  20   5 -15     29.60      3.83     79.98 <
      5632    2  20   5 -11     55.63    -84.19     75.77 <
      5633    2  20   5  -7     36.49     24.87     66.20 <
      5634    2  20   5  -3    175.47    225.78     83.42 <
      5635    2  20   5   1    302.29    285.48     87.63 o
      5636    2  20   5   5    268.86    155.75    164.93 <
      5637    2  20   5   9      1.11     -9.57    160.72 <
      5638    2  20   5  11      7.38     89.93    122.07 <
      5639    2  20   6 -22   2664.72   2610.23    211.24 o
      5640    2  20   6 -18   8548.77   8902.55    321.83 o
      5641    2  20   6 -14   5519.74   5119.04    198.23 o
      5642    2  20   6 -10   3505.58   3293.68    190.57 o
      5643    2  20   6  -6   3609.42   3526.35    177.94 o
      5644    2  20   6  -2   2071.00   1827.27    134.32 o
      5645    2  20   6   2    705.91    644.42    102.56 o
      5646    2  20   6   6    528.90    419.79    128.20 o
      5647    2  20   7 -23      1.02    -18.37     99.11 <
      5648    2  20   7 -19     34.45     42.86     97.58 <
      5649    2  20   7 -15     73.20    -11.10    106.77 <
      5650    2  20   7 -11     22.74    -85.72     82.66 <
      5651    2  20   7  -7     89.36    113.65    116.72 <
      5652    2  20   7  -3    115.11    136.62    112.89 <
      5653    2  20   7   1     68.84    -38.27    178.71 <
      5654    2  20   7   7     38.98    114.80    121.31 <
      5655    2  20   8 -18   5652.73   5595.47    273.23 o
      5656    2  20   8 -14   4557.74   4528.57    244.15 o
      5657    2  20   8 -10   2793.75   2608.69    309.20 o
      5658    2  20   8  -2   1049.04   1067.28    227.31 o
      5659    2  20   8   2    706.83    651.31    145.80 o
      5660    2  20   9 -15     28.92    -42.86     98.35 <
      5661    2  20   9 -11     47.89     50.90    125.52 <
      5662    2  20   9  -7     79.28     73.86    127.43 <
      5663    2  20   9  -3     18.76    171.82    130.49 <
      5664    2  21   1 -28   4190.27   3787.33    233.81 o
      5665    2  21   1 -24   5042.96   4805.63    236.49 o
      5666    2  21   1 -20   8428.96   8411.19    210.09 o
      5667    2  21   1 -16   8560.52   8388.23    202.43 o
      5668    2  21   1 -12   3025.81   2901.82    123.99 o
      5669    2  21   1  -8   6248.07   6027.13    158.04 o
      5670    2  21   1  -4   3960.69   3992.06    153.45 o
      5671    2  21   1   0   2307.68   2183.16    117.86 o
      5672    2  21   1   4    833.41    918.04    119.78 o
      5673    2  21   1   8     19.33     50.13    119.78 <
      5674    2  21   2 -25     37.71    -10.33     77.30 <
      5675    2  21   2 -21     21.82     21.05     72.33 <
      5676    2  21   2 -17     95.20     88.78     69.65 <
      5677    2  21   2 -13     19.68    -97.20     60.46 <
      5678    2  21   2  -9     16.21     14.54     71.56 <
      5679    2  21   2  -5    246.43    172.59     71.18 <
      5680    2  21   2  -1    188.71    165.32     75.77 <
      5681    2  21   2   3     53.40    120.16     91.84 <
      5682    2  21   2   7      1.63      1.53     95.29 <
      5683    2  21   3 -28   3979.23   3380.93    201.67 o
      5684    2  21   3 -24   4541.65   4598.60    210.47 o
      5685    2  21   3 -20   8635.21   8423.44    213.53 o
      5686    2  21   3 -16   9156.13   9034.57    214.68 o
      5687    2  21   3 -12   3669.72   3439.86    161.49 o
      5688    2  21   3  -8   5258.14   5250.30    184.83 o
      5689    2  21   3  -4   2331.47   2250.89    127.05 o
      5690    2  21   3   0    940.36    900.43    126.28 o
      5691    2  21   3   4    477.36    447.35    117.48 o
      5692    2  21   3   8    159.05     50.51    105.24 <
      5693    2  21   4 -25     79.97      6.12     98.73 <
      5694    2  21   4 -21     57.06     98.35     95.67 <
      5695    2  21   4 -17    135.00     70.41     76.15 <
      5696    2  21   4 -13     21.79   -150.01     77.68 <
      5697    2  21   4  -9     13.70     89.93     93.76 <
      5698    2  21   4  -5     58.32      8.04     68.50 <
      5699    2  21   4  -1    180.67    207.41     82.66 <
      5700    2  21   4   3    291.78    443.52    116.72 o
      5701    2  21   4   7     29.56    -42.48    152.69 <
      5702    2  21   5 -24   1925.74   1919.88    163.79 o
      5703    2  21   5 -20   4633.23   4546.56    239.94 o
      5704    2  21   5 -16   7352.81   7706.31    289.30 o
      5705    2  21   5 -12   3534.78   3413.08    195.93 o
      5706    2  21   5  -8   3671.24   3511.42    165.70 o
      5707    2  21   5  -4   1524.95   1492.05    119.39 o
      5708    2  21   5   0    556.92    539.19     97.58 o
      5709    2  21   5   4    319.22    286.24    117.10 <
      5710    2  21   5   8    139.59     44.39    116.33 <
      5711    2  21   6 -21     10.35     61.99     96.05 <
      5712    2  21   6 -17     55.43     39.03     92.61 <
      5713    2  21   6 -13      6.20    -60.46     82.66 <
      5714    2  21   6  -9      3.48   -141.97     78.83 <
      5715    2  21   6  -5     54.64     13.01    108.30 <
      5716    2  21   6  -1    100.21    145.42    109.44 <
      5717    2  21   6   3    254.54    285.48    183.30 <
      5718    2  21   6   7      9.37     69.65    171.44 <
      5719    2  21   7 -20   4017.45   4208.66    243.38 o
      5720    2  21   7 -16   6350.02   6662.37    285.48 o
      5721    2  21   7 -12   3137.09   3037.29    208.94 o
      5722    2  21   7  -8   2799.70   2905.27    307.67 o
      5723    2  21   7  -4   1061.08    967.40    155.75 o
      5724    2  21   7   0    348.83    265.96    191.34 <
      5725    2  21   7   4    358.08    286.62    127.43 <
      5726    2  21   8 -17    154.96    150.39    102.94 <
      5727    2  21   8 -13     19.59    -97.20     92.99 <
      5728    2  21   8  -9    124.96    126.67    126.67 <
      5729    2  21   8  -5     35.40    112.51    124.37 <
      5730    2  21   8  -1      3.30     18.75    126.28 <
      5731    2  21   9 -12   2668.59   2895.70    329.87 o
      5732    2  21   9  -8   2596.79   2204.21    197.08 o
      5733    2  22   0 -26   3359.47   3278.76    315.71 o
      5734    2  22   0 -22   5839.33   5997.66    260.60 o
      5735    2  22   0 -18  10696.60  10598.20    339.05 o
      5736    2  22   0 -14   3410.53   3091.63    188.66 o
      5737    2  22   0 -10   2807.08   2554.74    169.91 o
      5738    2  22   0  -6   2407.83   2201.91    229.22 o
      5739    2  22   0  -2   1213.51   1126.98    176.03 o
      5740    2  22   0   2   1525.90   1472.53    141.97 o
      5741    2  22   0   6    354.54    254.48    172.59 <
      5742    2  22   1 -27     16.29   -104.85     96.05 <
      5743    2  22   1 -23     10.26    -61.61     74.24 <
      5744    2  22   1 -19     69.39    137.00     78.07 <
      5745    2  22   1 -15     76.11    -56.64     66.97 <
      5746    2  22   1 -11     28.80   -126.28     58.17 <
      5747    2  22   1  -7     15.47    -53.19     73.09 <
      5748    2  22   1  -3     19.53    -21.43     74.62 <
      5749    2  22   1   1      6.83    -52.81     67.35 <
      5750    2  22   1   5     12.55    115.57     97.20 <
      5751    2  22   1   9      6.04   -153.45    180.62 <
      5752    2  22   2 -26   3010.06   2763.30    214.30 o
      5753    2  22   2 -22   4997.60   5011.51    173.35 o
      5754    2  22   2 -18  11301.80  11057.80    248.36 o
      5755    2  22   2 -14   3932.24   3908.26    176.41 o
      5756    2  22   2 -10   4618.74   4070.90    171.82 o
      5757    2  22   2  -6   4276.65   4262.23    173.35 o
      5758    2  22   2  -2   1725.37   1560.93    115.18 o
      5759    2  22   2   2    994.87   1097.13    136.62 o
      5760    2  22   2   6    191.74    258.31    107.15 <
      5761    2  22   3 -23      1.65   -159.96     75.77 <
      5762    2  22   3 -19    265.76    286.62     80.74 o
      5763    2  22   3 -15    198.12     78.83     88.02 <
      5764    2  22   3 -11    178.68      6.51     77.68 <
      5765    2  22   3  -7     91.46     24.87     95.67 <
      5766    2  22   3  -3     27.27    -77.30     73.86 <
      5767    2  22   3   1    108.52    185.60    106.38 <
      5768    2  22   3   5     42.07    178.71    111.74 <
      5769    2  22   4 -22   3054.60   2951.57    214.30 o
      5770    2  22   4 -18   8245.68   8089.36    297.72 o
      5771    2  22   4 -14   3872.04   3436.04    203.97 o
      5772    2  22   4 -10   4985.77   4461.99    183.30 o
      5773    2  22   4  -6   2557.36   2493.13    135.85 o
      5774    2  22   4  -2    576.25    474.90    116.72 o
      5775    2  22   4   2    339.27    192.10    113.27 <
      5776    2  22   4   6    196.47    210.47    117.86 <
      5777    2  22   5 -23     70.74     19.90     97.96 <
      5778    2  22   5 -19     32.11     -3.44     92.22 <
      5779    2  22   5 -15      1.91     36.35     91.46 <
      5780    2  22   5 -11     89.17    -62.76     83.04 <
      5781    2  22   5  -7      8.08    -86.87     80.74 <
      5782    2  22   5  -3     18.96      5.36     83.42 <
      5783    2  22   5   1     76.45   -172.20    146.95 <
      5784    2  22   5   5     73.80     92.22    120.54 <
      5785    2  22   6 -22   1525.93   1112.05    155.37 o
      5786    2  22   6 -18   5956.29   5827.37    271.32 o
      5787    2  22   6 -14   4358.40   4097.30    228.07 o
      5788    2  22   6 -10   4982.10   4521.69    192.10 o
      5789    2  22   6  -6   2655.50   2295.67    197.46 o
      5790    2  22   6  -2    681.47    355.51    125.90 <
      5791    2  22   6   2    180.59    161.87    115.95 <
      5792    2  22   7 -19     36.81     27.55     99.11 <
      5793    2  22   7 -15     82.76     13.01     98.73 <
      5794    2  22   7 -11     41.62    -28.32    125.14 <
      5795    2  22   7  -7    129.47     65.44    122.84 <
      5796    2  22   7  -3      1.74    -32.91    113.65 <
      5797    2  22   7   1     26.52     20.28    177.94 <
      5798    2  22   8 -14   3660.54   3710.42    356.65 o
      5799    2  22   8 -10   3390.09   3035.38    335.22 o
      5800    2  22   8  -6   1738.20   1269.72    172.20 o
      5801    2  23   1 -24   1759.76   1554.04    161.87 o
      5802    2  23   1 -20   8538.50   8322.79    217.74 o
      5803    2  23   1 -16   6158.62   5916.15    176.80 o
      5804    2  23   1 -12   4075.37   4210.57    182.54 o
      5805    2  23   1  -8   4638.33   4500.64    215.45 o
      5806    2  23   1  -4   1978.32   1873.19    147.33 o
      5807    2  23   1   0   1308.47   1069.96    110.59 o
      5808    2  23   1   4    777.00    792.14    117.86 o
      5809    2  23   2 -25      0.54   -153.84     79.60 <
      5810    2  23   2 -21      0.30    -11.86     75.77 <
      5811    2  23   2 -17    196.53    203.58     95.29 <
      5812    2  23   2 -13     24.93   -152.69     80.36 <
      5813    2  23   2  -9    137.02    106.77     81.51 <
      5814    2  23   2  -5     42.81    -27.94     93.37 <
      5815    2  23   2  -1      0.34      6.51     99.50 <
      5816    2  23   2   3     82.91    168.38    110.59 <
      5817    2  23   3 -24   2590.00   2146.42    156.90 o
      5818    2  23   3 -20   7008.52   6728.19    279.35 o
      5819    2  23   3 -16   7189.29   6737.37    236.88 o
      5820    2  23   3 -12   4864.40   4606.64    190.57 o
      5821    2  23   3  -8   5631.19   5367.40    197.84 o
      5822    2  23   3  -4   1778.96   1522.28    119.78 o
      5823    2  23   3   0    753.89    595.06    121.69 o
      5824    2  23   3   4    396.65    401.81    122.07 o
      5825    2  23   4 -23    179.43    331.40    170.67 <
      5826    2  23   4 -21      2.39    -81.51     95.29 <
      5827    2  23   4 -17    146.15     35.59     91.84 <
      5828    2  23   4 -13      0.91     -4.21    109.44 <
      5829    2  23   4  -9     37.85     15.69    101.41 <
      5830    2  23   4  -5     68.21    -68.50     84.19 <
      5831    2  23   4  -1      7.13     53.57    105.62 <
      5832    2  23   4   3     81.64     84.19    111.36 <
      5833    2  23   5 -20   3130.44   2463.28    312.64 o
      5834    2  23   5 -16   5172.46   4845.81    244.15 o
      5835    2  23   5 -12   4965.50   4814.43    235.73 o
      5836    2  23   5  -8   5313.70   4987.78    257.92 o
      5837    2  23   5  -4   1314.34   1284.64    231.52 o
      5838    2  23   5   0    465.27    339.82    122.46 <
      5839    2  23   6 -17     75.11     12.25    100.26 <
      5840    2  23   6 -13      1.92    -19.90     92.61 <
      5841    2  23   6  -9     54.47     81.51    122.07 <
      5842    2  23   6  -5     12.96    -31.38    118.63 <
      5843    2  23   6  -1      1.38   -208.18    160.72 <
      5844    2  23   7 -12   3754.60   3357.59    340.58 o
      5845    2  23   7  -8   3798.44   3526.35    342.49 o
      5846    2  24   0 -22   3237.07   2844.80    297.72 o
      5847    2  24   0 -18   8420.28   8068.70    303.08 o
      5848    2  24   0 -14   5221.47   5278.62    347.85 o
      5849    2  24   0 -10   6156.43   5795.99    352.83 o
      5850    2  24   0  -6   2032.68   1680.33    207.03 o
      5851    2  24   0  -2    469.55    417.50    154.60 <
      5852    2  24   0   2    669.71    638.30    185.21 o
      5853    2  24   1 -23     23.80    -95.67     77.68 <
      5854    2  24   1 -19     21.67    -94.14     75.77 <
      5855    2  24   1 -15     65.06    -95.67     86.10 <
      5856    2  24   1 -11      1.76    -65.05    101.41 <
      5857    2  24   1  -7     43.66   -157.28     97.96 <
      5858    2  24   1  -3      8.37    -39.80     97.20 <
      5859    2  24   1   1      0.64    -63.52    103.71 <
      5860    2  24   2 -22   3324.94   3043.80    216.98 o
      5861    2  24   2 -18   7565.81   7165.20    284.71 o
      5862    2  24   2 -14   5670.28   5501.33    247.59 o
      5863    2  24   2 -10   6847.33   6363.12    262.13 o
      5864    2  24   2  -6   3801.04   3744.47    207.79 o
      5865    2  24   2  -2   1467.04   1172.52    143.12 o
      5866    2  24   2   2    873.60    703.36    133.55 o
      5867    2  24   3 -19      2.66     28.32     96.82 <
      5868    2  24   3 -15    175.36      5.74     94.14 <
      5869    2  24   3 -11     40.59    -66.59     85.34 <
      5870    2  24   3  -7     37.80     81.13    104.09 <
      5871    2  24   3  -3     23.78    -50.13    104.85 <
      5872    2  24   3   1      6.13    -31.76    108.30 <
      5873    2  24   4 -18   4950.62   4742.87    368.13 o
      5874    2  24   4 -14   5097.57   4834.71    207.03 o
      5875    2  24   4 -10   6136.16   5937.97    257.16 o
      5876    2  24   4  -6   3416.06   3266.90    329.48 o
      5877    2  24   4  -2   1040.67    770.71    139.29 o
      5878    2  24   5 -15     18.63    -22.96     91.84 <
      5879    2  24   5 -11     12.24    -21.43    113.65 <
      5880    2  24   5  -7      1.07    -75.00    179.48 <
      5881    2  24   5  -3     55.00    102.94    185.98 <
      5882    2  24   6 -10   5248.12   4782.67    270.55 o
      5883    2  24   6  -6   3564.39   2889.58    347.85 o
      5884    2  25   1 -20   4359.01   3892.57    202.05 o
      5885    2  25   1 -16   5542.09   5279.76    227.31 o
      5886    2  25   1 -12   7239.71   6976.55    280.88 o
      5887    2  25   1  -8   4801.75   4236.98    225.01 o
      5888    2  25   1  -4   1735.63   1429.29    143.12 o
      5889    2  25   1   0    902.92    585.11    127.81 o
      5890    2  25   2 -17      0.60   -154.98     94.14 <
      5891    2  25   2 -13    197.66     71.94    113.65 <
      5892    2  25   2  -9    124.20     77.68    111.74 <
      5893    2  25   2  -5      3.99    -58.17    107.91 <
      5894    2  25   2  -1     10.54    -51.28    108.68 <
      5895    2  25   3 -16   4694.85   4398.46    206.64 o
      5896    2  25   3 -12   6969.05   6594.25    247.21 o
      5897    2  25   3  -8   4950.40   4705.37    239.94 o
      5898    2  25   3  -4   2246.32   2028.18    254.48 o
      5899    2  25   4 -13    239.31    117.86     99.50 <
      5900    2  25   4  -9    176.04    234.20    182.54 <
      5901    2  25   4  -5      0.44    -26.02    175.65 <
      5902    2  26   0 -14   5844.21   5721.37    507.04 o
      5903    2  26   0 -10   5790.96   5881.33    371.58 o
      5904    2  26   0  -6   2490.01   2096.29    243.38 o
      5905    2  26   1 -15     18.62    -78.45    110.98 <
      5906    2  26   1 -11    162.18     17.60    113.65 <
      5907    2  26   1  -7     13.56   -229.60    105.24 <
      5908    2  26   2 -10   5506.02   5203.61    254.86 o
      5909    2  -6   0  -4  51938.20  58833.20    800.94 o
      5909    1   4   0   4  51938.20  58833.20    800.94 o
      5910    2 -12   0  -8  28797.30  28560.90    460.36 o
      5910    1   8   0   8  28797.30  28560.90    460.36 o
      5911    2 -18   0 -12   1345.81    988.45    259.84 o
      5911    1  12   0  12   1345.81    988.45    259.84 o
      5912    2 -20  -1 -13     11.81    -64.29    360.48 <
      5912    1 -13   1 -13     11.81    -64.29    360.48 <
      5913    2 -16  -1 -11     18.36    -15.69    192.87 <
      5913    1 -11   1 -11     18.36    -15.69    192.87 <
      5914    2 -15  -1 -10  15021.50  15599.40    412.91 o
      5914    1 -10   1 -10  15021.50  15599.40    412.91 o
      5915    2 -10  -1  -7    306.17    -93.37     94.14 <
      5915    1  -7   1  -7    306.17    -93.37     94.14 <
      5916    2  -9  -1  -6  19556.50  19765.50    324.13 o
      5916    1  -6   1  -6  19556.50  19765.50    324.13 o
      5917    2  -3  -1  -2  32964.50  37726.40    467.63 o
      5917    1  -2   1  -2  32964.50  37726.40    467.63 o
      5918    2  -3   1  -2  32964.50  34737.70    762.29 o
      5918    1   2   1   2  32964.50  34737.70    762.29 o
      5919    2  -4   1  -3   1139.43   1090.62     79.98 o
      5919    1   3   1   3   1139.43   1090.62     79.98 o
      5920    2  -9   1  -6  19556.50  19155.90    357.80 o
      5920    1   6   1   6  19556.50  19155.90    357.80 o
      5921    2 -10   1  -7    306.17    -32.53     84.57 <
      5921    1   7   1   7    306.17    -32.53     84.57 <
      5922    2 -14   1  -9     10.44     53.57    247.59 <
      5922    1   9   1   9     10.44     53.57    247.59 <
      5923    2 -15   1 -10  15021.50  15496.40    403.34 o
      5923    1  10   1  10  15021.50  15496.40    403.34 o
      5924    2 -16   1 -11     18.36   -160.34    291.98 <
      5924    1  11   1  11     18.36   -160.34    291.98 <
      5925    2 -20   1 -13     11.81   -220.42    362.78 <
      5925    1  13   1  13     11.81   -220.42    362.78 <
      5926    2 -19  -2 -13     36.82    110.21    330.25 <
      5926    1 -13   2 -13     36.82    110.21    330.25 <
      5927    2 -18  -2 -12   1990.15   2050.37    193.25 o
      5927    1 -12   2 -12   1990.15   2050.37    193.25 o
      5928    2 -17  -2 -11     48.67    -18.37    306.14 <
      5928    1 -11   2 -11     48.67    -18.37    306.14 <
      5929    2 -13  -2  -9   1151.83   1179.79    133.17 o
      5929    1  -9   2  -9   1151.83   1179.79    133.17 o
      5930    2 -12  -2  -8  21918.40  22675.80    440.08 o
      5930    1  -8   2  -8  21918.40  22675.80    440.08 o
      5931    2  -7  -2  -5    934.64   1229.15    164.93 o
      5931    1  -5   2  -5    934.64   1229.15    164.93 o
      5932    2  -6  -2  -4  25722.70  26163.90    335.22 o
      5932    1  -4   2  -4  25722.70  26163.90    335.22 o
      5933    2   0   2   0 184830.00 186018.00   2445.67 o
      5933    1   0   2   0 184830.00 186018.00   2445.67 o
      5934    2  -6   2  -4  25722.70  24177.40    550.67 o
      5934    1   4   2   4  25722.70  24177.40    550.67 o
      5935    2 -12   2  -8  21918.40  21621.10    503.60 o
      5935    1   8   2   8  21918.40  21621.10    503.60 o
      5936    2 -13   2  -9   1151.83    562.53    153.84 o
      5936    1   9   2   9   1151.83    562.53    153.84 o
      5937    2 -17   2 -11     48.68   -345.55    300.78 <
      5937    1  11   2  11     48.68   -345.55    300.78 <
      5938    2 -18   2 -12   1990.15   1539.50    274.38 o
      5938    1  12   2  12   1990.15   1539.50    274.38 o
      5939    2 -19   2 -13     36.82    385.35    342.88 <
      5939    1  13   2  13     36.82    385.35    342.88 <
      5940    2 -20  -3 -13     22.02    170.29    353.97 <
      5940    1 -13   3 -13     22.02    170.29    353.97 <
      5941    2 -16  -3 -11    205.47    167.61    207.41 <
      5941    1 -11   3 -11    205.47    167.61    207.41 <
      5942    2 -15  -3 -10  10934.20  11413.30    270.93 o
      5942    1 -10   3 -10  10934.20  11413.30    270.93 o
      5943    2 -10  -3  -7   1826.56   1784.03    125.52 o
      5943    1  -7   3  -7   1826.56   1784.03    125.52 o
      5944    2  -9  -3  -6  21044.90  21918.10    419.03 o
      5944    1  -6   3  -6  21044.90  21918.10    419.03 o
      5945    2  -3  -3  -2  21624.10  21752.80    276.29 o
      5945    1  -2   3  -2  21624.10  21752.80    276.29 o
      5946    2  -3   3  -2  21624.00  20780.40    662.79 o
      5946    1   2   3   2  21624.00  20780.40    662.79 o
      5947    2  -9   3  -6  21044.90  20326.50    689.20 o
      5947    1   6   3   6  21044.90  20326.50    689.20 o
      5948    2 -10   3  -7   1826.55   1859.80    215.83 o
      5948    1   7   3   7   1826.55   1859.80    215.83 o
      5949    2 -15   3 -10  10934.20  11194.00    482.17 o
      5949    1  10   3  10  10934.20  11194.00    482.17 o
      5950    2 -19  -4 -13    200.97    531.53    341.35 <
      5950    1 -13   4 -13    200.97    531.53    341.35 <
      5951    2 -18  -4 -12   2464.23   2756.41    278.59 o
      5951    1 -12   4 -12   2464.23   2756.41    278.59 o
      5952    2 -17  -4 -11     21.66      2.30    311.88 <
      5952    1 -11   4 -11     21.66      2.30    311.88 <
      5953    2 -13  -4  -9   1975.69   2084.81    189.81 o
      5953    1  -9   4  -9   1975.69   2084.81    189.81 o
      5954    2 -12  -4  -8  15406.10  15729.90    334.08 o
      5954    1  -8   4  -8  15406.10  15729.90    334.08 o
      5955    2 -11  -4  -7    296.59    256.77    218.89 <
      5955    1  -7   4  -7    296.59    256.77    218.89 <
      5956    2  -7  -4  -5   2212.01   2401.28    121.31 o
      5956    1  -5   4  -5   2212.01   2401.28    121.31 o
      5957    2  -6  -4  -4  54005.90  55577.80    984.62 o
      5957    1  -4   4  -4  54005.90  55577.80    984.62 o
      5958    2   0   4   0 112571.00 111980.00   1342.42 o
      5958    1   0   4   0 112571.00 111980.00   1342.42 o
      5959    2  -1   4  -1   4846.77   5413.32    184.45 o
      5959    1   1   4   1   4846.77   5413.32    184.45 o
      5960    2 -12   4  -8  15406.10  15289.40    574.40 o
      5960    1   8   4   8  15406.10  15289.40    574.40 o
      5961    2 -13   4  -9   1975.69   1934.04    291.60 o
      5961    1   9   4   9   1975.69   1934.04    291.60 o
      5962    2 -16  -5 -11    545.40    839.59    316.09 <
      5962    1 -11   5 -11    545.40    839.59    316.09 <
      5963    2 -15  -5 -10   6472.46   6612.24    254.10 o
      5963    1 -10   5 -10   6472.46   6612.24    254.10 o
      5964    2 -14  -5  -9    626.48   1131.95    286.24 o
      5964    1  -9   5  -9    626.48   1131.95    286.24 o
      5965    2 -10  -5  -7   2534.29   2636.63    154.22 o
      5965    1  -7   5  -7   2534.29   2636.63    154.22 o
      5966    2  -9  -5  -6  22856.60  24157.50    467.63 o
      5966    1  -6   5  -6  22856.60  24157.50    467.63 o
      5967    2  -4  -5  -3   2628.48   2625.92    137.38 o
      5967    1  -3   5  -3   2628.48   2625.92    137.38 o
      5968    2  -3  -5  -2  27676.70  26535.10    416.73 o
      5968    1  -2   5  -2  27676.70  26535.10    416.73 o
      5969    2  -3   5  -2  27676.70  26387.70    468.01 o
      5969    1   2   5   2  27676.70  26387.70    468.01 o
      5970    2 -15   5 -10   6472.46   6533.02    363.16 o
      5970    1  10   5  10   6472.46   6533.02    363.16 o
      5971    2 -17  -6 -11     67.03    546.46    307.29 <
      5971    1 -11   6 -11     67.03    546.46    307.29 <
      5972    2 -12  -6  -8  10627.40  10465.40    258.31 o
      5972    1  -8   6  -8  10627.40  10465.40    258.31 o
      5973    2 -11  -6  -7    312.62   1032.07    254.10 o
      5973    1  -7   6  -7    312.62   1032.07    254.10 o
      5974    2  -7  -6  -5   3456.50   3666.41    152.69 o
      5974    1  -5   6  -5   3456.50   3666.41    152.69 o
      5975    2  -6  -6  -4  27303.40  26504.10    499.39 o
      5975    1  -4   6  -4  27303.40  26504.10    499.39 o
      5976    2  -5  -6  -3   1005.06   1047.76    184.83 o
      5976    1  -3   6  -3   1005.06   1047.76    184.83 o
      5977    2  -1  -6  -1   8252.58   7257.81    211.62 o
      5977    1  -1   6  -1   8252.58   7257.81    211.62 o
      5978    2   0   6   0  36793.50  34528.00    471.07 o
      5978    1   0   6   0  36793.50  34528.00    471.07 o
      5979    2  -1   6  -1   8252.58   8519.87    289.30 o
      5979    1   1   6   1   8252.58   8519.87    289.30 o
      5980    2  -5   6  -3   1005.06     66.20     98.35 <
      5980    1   3   6   3   1005.06     66.20     98.35 <
      5981    2 -15  -7 -10   4733.44   4633.43    312.64 o
      5981    1 -10   7 -10   4733.44   4633.43    312.64 o
      5982    2 -14  -7  -9    233.25   1266.65    299.25 o
      5982    1  -9   7  -9    233.25   1266.65    299.25 o
      5983    2 -10  -7  -7   1429.67   1551.36    190.57 o
      5983    1  -7   7  -7   1429.67   1551.36    190.57 o
      5984    2  -9  -7  -6  14749.60  15558.80    403.72 o
      5984    1  -6   7  -6  14749.60  15558.80    403.72 o
      5985    2  -8  -7  -5   1599.90   2453.71    231.52 o
      5985    1  -5   7  -5   1599.90   2453.71    231.52 o
      5986    2  -4  -7  -3   4296.14   4638.40    189.04 o
      5986    1  -3   7  -3   4296.14   4638.40    189.04 o
      5987    2  -3  -7  -2  19729.60  19384.40    457.68 o
      5987    1  -2   7  -2  19729.60  19384.40    457.68 o
      5988    2  -2  -7  -1   1300.80   1315.64    134.70 o
      5988    1  -1   7  -1   1300.80   1315.64    134.70 o
      5989    2  -3   7  -2  19729.60  19152.90    355.51 o
      5989    1   2   7   2  19729.60  19152.90    355.51 o
      5990    2  -4   7  -3   4296.15   2564.30    140.44 o
      5990    1   3   7   3   4296.15   2564.30    140.44 o
      5991    2 -13  -8  -9   1328.54   1531.46    308.05 o
      5991    1  -9   8  -9   1328.54   1531.46    308.05 o
      5992    2 -11  -8  -7    207.74   1032.07    263.66 o
      5992    1  -7   8  -7    207.74   1032.07    263.66 o
      5993    2  -7  -8  -5   2897.77   2971.85    265.58 o
      5993    1  -5   8  -5   2897.77   2971.85    265.58 o
      5994    2  -6  -8  -4  16089.90  16691.10    346.32 o
      5994    1  -4   8  -4  16089.90  16691.10    346.32 o
      5995    2  -5  -8  -3    520.12   1392.55    175.26 o
      5995    1  -3   8  -3    520.12   1392.55    175.26 o
      5996    2  -1  -8  -1   6194.78   7069.15    310.35 o
      5996    1  -1   8  -1   6194.78   7069.15    310.35 o
      5997    2   0   8   0  34901.80  33873.60    469.16 o
      5997    1   0   8   0  34901.80  33873.60    469.16 o
      5998    2  -1   8  -1   6194.79   5849.95    133.55 o
      5998    1   1   8   1   6194.79   5849.95    133.55 o
      5999    2  -7   8  -5   2897.77   1855.59    130.11 o
      5999    1   5   8   5   2897.77   1855.59    130.11 o
      6000    2  -9  -9  -6   7343.87   7319.42    354.36 o
      6000    1  -6   9  -6   7343.87   7319.42    354.36 o
      6001    2  -3  -9  -2  10179.00  10258.70    293.13 o
      6001    1  -2   9  -2  10179.00  10258.70    293.13 o
      6002    2  -2  -9  -1   1348.32   1725.48    169.91 o
      6002    1  -1   9  -1   1348.32   1725.48    169.91 o
      6003    2  -2   9  -1   1348.32    335.61    190.19 <
      6003    1   1   9   1   1348.32    335.61    190.19 <
      6004    2  -3   9  -2  10179.00   9737.93    259.84 o
      6004    1   2   9   2  10179.00   9737.93    259.84 o
      6005    2  -4   9  -1    920.99      6.89    179.48 <
      6005    1  -2  -9  -1    920.99      6.89    179.48 <
      6006    2   0   9   1   2843.76   3884.15    246.82 o
      6006    1   0  -9   1   2843.76   3884.15    246.82 o
      6007    2  -1  -9  -2  16125.90  15521.70    314.18 o
      6007    1   1  -9   2  16125.90  15521.70    314.18 o
      6008    2  -6  -9  -5    273.99   1033.22    175.65 o
      6008    1   4  -9   5    273.99   1033.22    175.65 o
      6009    2  -7  -9  -6   9452.34   9552.71    410.99 o
      6009    1   5  -9   6   9452.34   9552.71    410.99 o
      6010    2  -8  -9  -7   1868.34   1888.88    275.91 o
      6010    1   6  -9   7   1868.34   1888.88    275.91 o
      6011    2 -12  -9  -9    126.71   1225.32    302.31 o
      6011    1   8  -9   9    126.71   1225.32    302.31 o
      6012    2  -3   8  -1   3245.52   2698.24    113.65 o
      6012    1  -2  -8  -1   3245.52   2698.24    113.65 o
      6013    2  -2   8   0  24062.80  23070.70    432.80 o
      6013    1  -1  -8   0  24062.80  23070.70    432.80 o
      6014    2  -1   8   1   3431.79   1685.30    116.72 o
      6014    1   0  -8   1   3431.79   1685.30    116.72 o
      6015    2  -3  -8  -3    685.28    908.47    156.13 o
      6015    1   2  -8   3    685.28    908.47    156.13 o
      6016    2  -4  -8  -4  16955.30  16164.20    406.40 o
      6016    1   3  -8   4  16955.30  16164.20    406.40 o
      6017    2  -5  -8  -5   6173.35   5782.60    309.58 o
      6017    1   4  -8   5   6173.35   5782.60    309.58 o
      6018    2  -9  -8  -7    485.08    984.24    248.74 o
      6018    1   6  -8   7    485.08    984.24    248.74 o
      6019    2 -10  -8  -8   7075.60   7565.10    362.39 o
      6019    1   7  -8   8   7075.60   7565.10    362.39 o
      6020    2 -15  -8 -11     15.03    509.72    234.20 <
      6020    1  10  -8  11     15.03    509.72    234.20 <
      6021    2 -16  -8 -12   1860.32   1464.11    254.86 o
      6021    1  11  -8  12   1860.32   1464.11    254.86 o
      6022    2  -6   7  -3   2839.74   2806.54    160.34 o
      6022    1  -4  -7  -3   2839.74   2806.54    160.34 o
      6023    2  -5   7  -2  19676.30  19189.60    352.06 o
      6023    1  -3  -7  -2  19676.30  19189.60    352.06 o
      6024    2  -4   7  -1   1404.74    350.15     88.02 o
      6024    1  -2  -7  -1   1404.74    350.15     88.02 o
      6025    2   0   7   1   5636.05   6016.03    164.17 o
      6025    1   0  -7   1   5636.05   6016.03    164.17 o
      6026    2  -1  -7  -2  27421.60  25971.00    414.82 o
      6026    1   1  -7   2  27421.60  25971.00    414.82 o
      6027    2  -2  -7  -3   4577.87   4369.38    179.09 o
      6027    1   2  -7   3   4577.87   4369.38    179.09 o
      6028    2  -6  -7  -5    225.29    705.27    145.42 o
      6028    1   4  -7   5    225.29    705.27    145.42 o
      6029    2  -7  -7  -6  20051.90  19948.10    401.04 o
      6029    1   5  -7   6  20051.90  19948.10    401.04 o
      6030    2  -8  -7  -7   2268.51   2441.08    192.10 o
      6030    1   6  -7   7   2268.51   2441.08    192.10 o
      6031    2 -12  -7  -9    201.50   1022.89    272.46 o
      6031    1   8  -7   9    201.50   1022.89    272.46 o
      6032    2 -13  -7 -10   6801.97   6710.97    262.90 o
      6032    1   9  -7  10   6801.97   6710.97    262.90 o
      6033    2 -14  -7 -11    925.53   1269.72    310.73 o
      6033    1  10  -7  11    925.53   1269.72    310.73 o
      6034    2  -3   6  -1   3011.38   2884.60    157.66 o
      6034    1  -2  -6  -1   3011.38   2884.60    157.66 o
      6035    2  -2   6   0  35855.70  33425.50    453.47 o
      6035    1  -1  -6   0  35855.70  33425.50    453.47 o
      6036    2  -1   6   1   5860.60   5298.52    167.61 o
      6036    1   0  -6   1   5860.60   5298.52    167.61 o
      6037    2  -4  -6  -4  16757.30  15618.90    379.23 o
      6037    1   3  -6   4  16757.30  15618.90    379.23 o
      6038    2  -5  -6  -5   6229.49   6511.21    178.71 o
      6038    1   4  -6   5   6229.49   6511.21    178.71 o
      6039    2  -9  -6  -7    576.47    751.57    223.87 o
      6039    1   6  -6   7    576.47    751.57    223.87 o
      6040    2 -10  -6  -8  11881.80  11431.60    269.02 o
      6040    1   7  -6   8  11881.80  11431.60    269.02 o
      6041    2 -11  -6  -9   2504.20   2516.47    172.59 o
      6041    1   8  -6   9   2504.20   2516.47    172.59 o
      6042    2 -15  -6 -11      9.58   -106.00    322.60 <
      6042    1  10  -6  11      9.58   -106.00    322.60 <
      6043    2  -1  -5  -2  42381.00  41071.00    556.41 o
      6043    1   1  -5   2  42381.00  41071.00    556.41 o
      6044    2  -2  -5  -3   5410.98   5511.67    248.74 o
      6044    1   2  -5   3   5410.98   5511.67    248.74 o
      6045    2  -6  -5  -5   1782.76   2138.00    190.57 o
      6045    1   4  -5   5   1782.76   2138.00    190.57 o
      6046    2  -7  -5  -6  28121.50  27524.70    517.38 o
      6046    1   5  -5   6  28121.50  27524.70    517.38 o
      6047    2  -8  -5  -7   1672.47   1763.75    133.55 o
      6047    1   6  -5   7   1672.47   1763.75    133.55 o
      6048    2 -12  -5  -9    136.32    270.17    250.27 <
      6048    1   8  -5   9    136.32    270.17    250.27 <
      6049    2 -13  -5 -10  11981.60  11870.60    347.09 o
      6049    1   9  -5  10  11981.60  11870.60    347.09 o
      6050    2 -14  -5 -11   1909.70   1800.10    205.50 o
      6050    1  10  -5  11   1909.70   1800.10    205.50 o
      6051    2 -18  -5 -13    148.62    394.15    333.31 <
      6051    1  12  -5  13    148.62    394.15    333.31 <
      6052    2 -14   4  -8  13561.80  12692.20    512.02 o
      6052    1  -9  -4  -8  13561.80  12692.20    512.02 o
      6053    2  -8   4  -4  39616.30  39680.30   1267.42 o
      6053    1  -5  -4  -4  39616.30  39680.30   1267.42 o
      6054    2  -2   4   0 111447.00 112666.00   1908.78 o
      6054    1  -1  -4   0 111447.00 112666.00   1908.78 o
      6055    2  -1   4   1   6414.33   5182.57    207.41 o
      6055    1   0  -4   1   6414.33   5182.57    207.41 o
      6056    2  -4  -4  -4  39096.70  38433.20    597.74 o
      6056    1   3  -4   4  39096.70  38433.20    597.74 o
      6057    2  -5  -4  -5   3394.42   3522.90    220.80 o
      6057    1   4  -4   5   3394.42   3522.90    220.80 o
      6058    2  -9  -4  -7    655.53    269.40    196.31 <
      6058    1   6  -4   7    655.53    269.40    196.31 <
      6059    2 -10  -4  -8  20479.50  21002.70    415.20 o
      6059    1   7  -4   8  20479.50  21002.70    415.20 o
      6060    2 -11  -4  -9   1477.31   1888.12    146.95 o
      6060    1   8  -4   9   1477.31   1888.12    146.95 o
      6061    2 -15  -4 -11    423.61   1126.98    307.67 o
      6061    1  10  -4  11    423.61   1126.98    307.67 o
      6062    2 -16  -4 -12   3847.49   3670.62    210.47 o
      6062    1  11  -4  12   3847.49   3670.62    210.47 o
      6063    2 -17  -4 -13    317.36    327.57    326.80 <
      6063    1  12  -4  13    317.36    327.57    326.80 <
      6064    2 -17   3 -10   3232.04   3212.94    299.63 o
      6064    1 -11  -3 -10   3232.04   3212.94    299.63 o
      6065    2 -12   3  -7   1101.48    320.30    125.90 <
      6065    1  -8  -3  -7   1101.48    320.30    125.90 <
      6066    2 -11   3  -6  23426.60  22539.90    769.56 o
      6066    1  -7  -3  -6  23426.60  22539.90    769.56 o
      6067    2  -5   3  -2  16933.70  16705.30    549.90 o
      6067    1  -3  -3  -2  16933.70  16705.30    549.90 o
      6068    2  -1  -3  -2  62842.30  63237.00    763.82 o
      6068    1   1  -3   2  62842.30  63237.00    763.82 o
      6069    2  -7  -3  -6  22752.70  23141.90    376.93 o
      6069    1   5  -3   6  22752.70  23141.90    376.93 o
      6070    2  -8  -3  -7    820.59    360.48    127.05 <
      6070    1   6  -3   7    820.59    360.48    127.05 <
      6071    2 -12  -3  -9      3.08    101.79    234.20 <
      6071    1   8  -3   9      3.08    101.79    234.20 <
      6072    2 -13  -3 -10  15424.10  15548.80    332.16 o
      6072    1   9  -3  10  15424.10  15548.80    332.16 o
      6073    2 -14  -3 -11   1404.36   1533.00    156.13 o
      6073    1  10  -3  11   1404.36   1533.00    156.13 o
      6074    2 -18  -3 -13     59.26    103.32    325.27 <
      6074    1  12  -3  13     59.26    103.32    325.27 <
      6075    2 -19  -3 -14   2051.38   1803.93    301.17 o
      6075    1  13  -3  14   2051.38   1803.93    301.17 o
      6076    2 -20   2 -12   2466.91   2694.03    320.30 o
      6076    1 -13  -2 -12   2466.91   2694.03    320.30 o
      6077    2 -19   2 -11     35.44   -114.04    337.52 <
      6077    1 -12  -2 -11     35.44   -114.04    337.52 <
      6078    2 -15   2  -9    331.19    306.14    267.87 <
      6078    1 -10  -2  -9    331.19    306.14    267.87 <
      6079    2 -14   2  -8  19438.60  19906.00    479.87 o
      6079    1  -9  -2  -8  19438.60  19906.00    479.87 o
      6080    2  -9   2  -5   1406.34   1452.63    106.00 o
      6080    1  -6  -2  -5   1406.34   1452.63    106.00 o
      6081    2  -8   2  -4  35330.90  34398.60   1098.28 o
      6081    1  -5  -2  -4  35330.90  34398.60   1098.28 o
      6082    2  -4  -2  -4  33301.70  34786.70    376.55 o
      6082    1   3  -2   4  33301.70  34786.70    376.55 o
      6083    2 -10  -2  -8  14835.80  13827.20    246.44 o
      6083    1   7  -2   8  14835.80  13827.20    246.44 o
      6084    2 -11  -2  -9    550.97    360.10    117.10 o
      6084    1   8  -2   9    550.97    360.10    117.10 o
      6085    2 -15  -2 -11    119.47    574.01    302.31 <
      6085    1  10  -2  11    119.47    574.01    302.31 <
      6086    2 -16  -2 -12   6329.03   6461.46    248.36 o
      6086    1  11  -2  12   6329.03   6461.46    248.36 o
      6087    2 -17  -2 -13     91.61     48.98    315.32 <
      6087    1  12  -2  13     91.61     48.98    315.32 <
      6088    2 -18   1 -11     39.47    -15.31    308.05 <
      6088    1 -12  -1 -11     39.47    -15.31    308.05 <
      6089    2 -17   1 -10   5065.46   5164.96    339.05 o
      6089    1 -11  -1 -10   5065.46   5164.96    339.05 o
      6090    2 -12   1  -7    328.99   -147.33     76.92 <
      6090    1  -8  -1  -7    328.99   -147.33     76.92 <
      6091    2 -11   1  -6  25746.20  24550.90    393.39 o
      6091    1  -7  -1  -6  25746.20  24550.90    393.39 o
      6092    2  -6   1  -3     11.29    -86.48     43.62 <
      6092    1  -4  -1  -3     11.29    -86.48     43.62 <
      6093    2  -5   1  -2  10272.30  10909.70    208.94 o
      6093    1  -3  -1  -2  10272.30  10909.70    208.94 o
      6094    2  -1  -1  -2 161500.00 172485.00   1833.01 o
      6094    1   1  -1   2 161500.00 172485.00   1833.01 o
      6095    2  -7  -1  -6  18619.70  19912.50    321.45 o
      6095    1   5  -1   6  18619.70  19912.50    321.45 o
      6096    2 -13  -1 -10  18273.90  18668.80    373.49 o
      6096    1   9  -1  10  18273.90  18668.80    373.49 o
      6097    2 -14  -1 -11    197.58    223.48    181.77 <
      6097    1  10  -1  11    197.58    223.48    181.77 <
      6098    2 -18  -1 -13      2.05    -18.37    343.26 <
      6098    1  12  -1  13      2.05    -18.37    343.26 <
      6099    2 -19  -1 -14   2258.99   2004.07    296.96 o
      6099    1  13  -1  14   2258.99   2004.07    296.96 o
      6100    2 -20   0 -12   2368.75   2612.14    319.15 o
      6100    1 -13   0 -12   2368.75   2612.14    319.15 o
      6101    2 -14   0  -8  21264.30  22661.20    437.02 o
      6101    1  -9   0  -8  21264.30  22661.20    437.02 o
      6102    2  -8   0  -4  50558.00  53191.40    812.42 o
      6102    1  -5   0  -4  50558.00  53191.40    812.42 o
      6103    2  -2   0   0 203894.00 240608.00   3322.00 o
      6103    1  -1   0   0 203894.00 240608.00   3322.00 o
      6104    2  -4   0  -4 327289.00 382674.00   4695.42 o
      6104    1   3   0   4 327289.00 382674.00   4695.42 o
      6105    2 -10   0  -8  19172.50  18948.90    313.03 o
      6105    1   7   0   8  19172.50  18948.90    313.03 o
      6106    2 -16   0 -12   8145.80   8408.51    277.44 o
      6106    1  11   0  12   8145.80   8408.51    277.44 o
      6107    2 -18  -1 -11     39.47   -338.67    298.87 <
      6107    1 -12   1 -11     39.47   -338.67    298.87 <
      6108    2 -17  -1 -10   5065.46   5194.05    228.84 o
      6108    1 -11   1 -10   5065.46   5194.05    228.84 o
      6109    2 -12  -1  -7    329.00    127.81     89.93 <
      6109    1  -8   1  -7    329.00    127.81     89.93 <
      6110    2 -11  -1  -6  25746.20  26381.60    427.45 o
      6110    1  -7   1  -6  25746.20  26381.60    427.45 o
      6111    2  -5  -1  -2  10272.30  11662.40    155.37 o
      6111    1  -3   1  -2  10272.30  11662.40    155.37 o
      6112    2  -1   1  -2 161500.00 163070.00   3569.59 o
      6112    1   1   1   2 161500.00 163070.00   3569.59 o
      6113    2  -7   1  -6  18619.70  18890.70    346.70 o
      6113    1   5   1   6  18619.70  18890.70    346.70 o
      6114    2  -8   1  -7    205.22     45.54    150.39 <
      6114    1   6   1   7    205.22     45.54    150.39 <
      6115    2 -12   1  -9      2.33     78.07    228.84 <
      6115    1   8   1   9      2.33     78.07    228.84 <
      6116    2 -13   1 -10  18273.90  18136.10    444.67 o
      6116    1   9   1  10  18273.90  18136.10    444.67 o
      6117    2 -14   1 -11    197.59    135.08    167.99 <
      6117    1  10   1  11    197.59    135.08    167.99 <
      6118    2 -19   1 -14   2258.99   2149.87    297.34 o
      6118    1  13   1  14   2258.99   2149.87    297.34 o
      6119    2 -20  -2 -12   2466.91   2374.88    312.26 o
      6119    1 -13   2 -12   2466.91   2374.88    312.26 o
      6120    2 -15  -2  -9    331.20    275.91    189.42 <
      6120    1 -10   2  -9    331.20    275.91    189.42 <
      6121    2 -14  -2  -8  19438.60  20247.70    405.64 o
      6121    1  -9   2  -8  19438.60  20247.70    405.64 o
      6122    2  -9  -2  -5   1406.34   1180.55    128.58 o
      6122    1  -6   2  -5   1406.34   1180.55    128.58 o
      6123    2  -8  -2  -4  35330.90  36646.50    507.81 o
      6123    1  -5   2  -4  35330.90  36646.50    507.81 o
      6124    2  -2  -2   0  56271.90  58179.20    868.67 o
      6124    1  -1   2   0  56271.90  58179.20    868.67 o
      6125    2  -1  -2   1   7856.26   7928.26    256.01 o
      6125    1   0   2   1   7856.26   7928.26    256.01 o
      6126    2  -4   2  -4  33301.70  32666.30    724.40 o
      6126    1   3   2   4  33301.70  32666.30    724.40 o
      6127    2  -5   2  -5    545.92    236.49    112.12 <
      6127    1   4   2   5    545.92    236.49    112.12 <
      6128    2 -10   2  -8  14835.80  13824.10    507.43 o
      6128    1   7   2   8  14835.80  13824.10    507.43 o
      6129    2 -11   2  -9    550.97    204.73    123.99 <
      6129    1   8   2   9    550.97    204.73    123.99 <
      6130    2 -15   2 -11    119.46    411.38    293.51 <
      6130    1  10   2  11    119.46    411.38    293.51 <
      6131    2 -16   2 -12   6329.05   6317.58    353.59 o
      6131    1  11   2  12   6329.05   6317.58    353.59 o
      6132    2 -17   2 -13     91.61   -516.23    308.44 <
      6132    1  12   2  13     91.61   -516.23    308.44 <
      6133    2 -18  -3 -11    141.45    332.54    314.94 <
      6133    1 -12   3 -11    141.45    332.54    314.94 <
      6134    2 -17  -3 -10   3232.04   3312.43    291.22 o
      6134    1 -11   3 -10   3232.04   3312.43    291.22 o
      6135    2 -16  -3  -9    364.51    611.51    301.17 <
      6135    1 -10   3  -9    364.51    611.51    301.17 <
      6136    2 -12  -3  -7   1101.48   1223.79    132.79 o
      6136    1  -8   3  -7   1101.48   1223.79    132.79 o
      6137    2 -11  -3  -6  23426.60  24302.50    465.71 o
      6137    1  -7   3  -6  23426.60  24302.50    465.71 o
      6138    2  -6  -3  -3    907.27    848.01    157.28 o
      6138    1  -4   3  -3    907.27    848.01    157.28 o
      6139    2  -5  -3  -2  16933.70  17680.00    254.86 o
      6139    1  -3   3  -2  16933.70  17680.00    254.86 o
      6140    2   0   3  -1   1860.35   1552.89    108.30 o
      6140    1   0   3   1   1860.35   1552.89    108.30 o
      6141    2  -1   3  -2  62842.30  61841.40   1904.96 o
      6141    1   1   3   2  62842.30  61841.40   1904.96 o
      6142    2  -7   3  -6  22752.70  21502.50    712.16 o
      6142    1   5   3   6  22752.70  21502.50    712.16 o
      6143    2 -13   3 -10  15424.10  15296.70    584.34 o
      6143    1   9   3  10  15424.10  15296.70    584.34 o
      6144    2 -14   3 -11   1404.37   1423.17    298.87 o
      6144    1  10   3  11   1404.37   1423.17    298.87 o
      6145    2 -18   3 -13     59.26   -625.29    330.25 <
      6145    1  12   3  13     59.26   -625.29    330.25 <
      6146    2 -19   3 -14   2051.38   2119.64    298.10 o
      6146    1  13   3  14   2051.38   2119.64    298.10 o
      6147    2 -20  -4 -12   2187.28   2018.23    303.84 o
      6147    1 -13   4 -12   2187.28   2018.23    303.84 o
      6148    2 -19  -4 -11     22.23    286.24    322.21 <
      6148    1 -12   4 -11     22.23    286.24    322.21 <
      6149    2 -15  -4  -9   1011.77   1157.97    183.30 o
      6149    1 -10   4  -9   1011.77   1157.97    183.30 o
      6150    2 -14  -4  -8  13561.90  13593.80    305.76 o
      6150    1  -9   4  -8  13561.90  13593.80    305.76 o
      6151    2 -13  -4  -7    279.04    892.40    252.18 o
      6151    1  -8   4  -7    279.04    892.40    252.18 o
      6152    2  -9  -4  -5   1727.04   1754.56    125.52 o
      6152    1  -6   4  -5   1727.04   1754.56    125.52 o
      6153    2  -8  -4  -4  39616.30  41874.20    756.93 o
      6153    1  -5   4  -4  39616.30  41874.20    756.93 o
      6154    2  -3  -4  -1   5253.95   5162.67    229.99 o
      6154    1  -2   4  -1   5253.95   5162.67    229.99 o
      6155    2  -2  -4   0 111447.00 112167.00   1478.66 o
      6155    1  -1   4   0 111447.00 112167.00   1478.66 o
      6156    2  -1  -4   1   6414.33   7111.63    251.80 o
      6156    1   0   4   1   6414.33   7111.63    251.80 o
      6157    2  -4   4  -4  39096.70  38387.30   1205.81 o
      6157    1   3   4   4  39096.70  38387.30   1205.81 o
      6158    2  -9   4  -7    655.54    735.12    188.66 o
      6158    1   6   4   7    655.54    735.12    188.66 o
      6159    2 -10   4  -8  20479.50  20049.50    698.76 o
      6159    1   7   4   8  20479.50  20049.50    698.76 o
      6160    2 -11   4  -9   1477.31   1508.50    257.16 o
      6160    1   8   4   9   1477.31   1508.50    257.16 o
      6161    2 -16   4 -12   3847.49   3835.93    306.90 o
      6161    1  11   4  12   3847.49   3835.93    306.90 o
      6162    2 -18  -5 -11    519.62    992.66    323.36 o
      6162    1 -12   5 -11    519.62    992.66    323.36 o
      6163    2 -17  -5 -10   4201.77   4357.14    311.50 o
      6163    1 -11   5 -10   4201.77   4357.14    311.50 o
      6164    2 -16  -5  -9     71.76    923.78    300.02 o
      6164    1 -10   5  -9     71.76    923.78    300.02 o
      6165    2 -12  -5  -7   1929.73   1972.69    156.13 o
      6165    1  -8   5  -7   1929.73   1972.69    156.13 o
      6166    2 -11  -5  -6  14030.60  14367.90    309.97 o
      6166    1  -7   5  -6  14030.60  14367.90    309.97 o
      6167    2  -6  -5  -3   3017.55   3242.40    124.37 o
      6167    1  -4   5  -3   3017.55   3242.40    124.37 o
      6168    2  -5  -5  -2  27587.10  28358.90    520.82 o
      6168    1  -3   5  -2  27587.10  28358.90    520.82 o
      6169    2   0   5  -1   3662.62   3251.21    125.14 o
      6169    1   0   5   1   3662.62   3251.21    125.14 o
      6170    2  -1   5  -2  42381.00  41546.60    626.82 o
      6170    1   1   5   2  42381.00  41546.60    626.82 o
      6171    2  -2   5  -3   5410.96   5097.99    203.20 o
      6171    1   2   5   3   5410.96   5097.99    203.20 o
      6172    2 -13   5 -10  11981.60  12371.50    509.34 o
      6172    1   9   5  10  11981.60  12371.50    509.34 o
      6173    2 -19  -6 -11     11.24    452.70    322.98 <
      6173    1 -12   6 -11     11.24    452.70    322.98 <
      6174    2 -15  -6  -9   1504.05   1654.69    308.05 o
      6174    1 -10   6  -9   1504.05   1654.69    308.05 o
      6175    2 -13  -6  -7     73.43    820.84    250.27 o
      6175    1  -8   6  -7     73.43    820.84    250.27 o
      6176    2  -9  -6  -5   2236.82   2337.00    149.24 o
      6176    1  -6   6  -5   2236.82   2337.00    149.24 o
      6177    2  -8  -6  -4  27367.10  28285.40    535.74 o
      6177    1  -5   6  -4  27367.10  28285.40    535.74 o
      6178    2  -7  -6  -3   1210.13   1644.35    134.32 o
      6178    1  -4   6  -3   1210.13   1644.35    134.32 o
      6179    2  -3  -6  -1   3011.39   3005.15    145.80 o
      6179    1  -2   6  -1   3011.39   3005.15    145.80 o
      6180    2  -2  -6   0  35855.70  34045.40    526.18 o
      6180    1  -1   6   0  35855.70  34045.40    526.18 o
      6181    2  -1  -6   1   5860.60   6635.58    262.52 o
      6181    1   0   6   1   5860.60   6635.58    262.52 o
      6182    2  -3   6  -3    714.51    254.48    116.72 <
      6182    1   2   6   3    714.51    254.48    116.72 <
      6183    2 -11  -7  -6  10029.60   9989.34    303.46 o
      6183    1  -7   7  -6  10029.60   9989.34    303.46 o
      6184    2 -10  -7  -5   1870.49   2297.96    196.31 o
      6184    1  -6   7  -5   1870.49   2297.96    196.31 o
      6185    2  -6  -7  -3   2839.73   2933.20    163.79 o
      6185    1  -4   7  -3   2839.73   2933.20    163.79 o
      6186    2  -5  -7  -2  19676.30  20482.30    397.60 o
      6186    1  -3   7  -2  19676.30  20482.30    397.60 o
      6187    2  -4  -7  -1   1404.75   1668.46    202.05 o
      6187    1  -2   7  -1   1404.75   1668.46    202.05 o
      6188    2   0   7  -1   5636.05   5691.52    149.24 o
      6188    1   0   7   1   5636.05   5691.52    149.24 o
      6189    2  -1   7  -2  27421.50  26057.50    476.43 o
      6189    1   1   7   2  27421.50  26057.50    476.43 o
      6190    2  -2   7  -3   4577.87   2538.28    153.07 o
      6190    1   2   7   3   4577.87   2538.28    153.07 o
      6191    2 -14  -8  -8   4755.51   4080.08    290.83 o
      6191    1  -9   8  -8   4755.51   4080.08    290.83 o
      6192    2  -9  -8  -5   1498.50   1806.61    255.63 o
      6192    1  -6   8  -5   1498.50   1806.61    255.63 o
      6193    2  -8  -8  -4  13114.70  13898.00    305.76 o
      6193    1  -5   8  -4  13114.70  13898.00    305.76 o
      6194    2  -7  -8  -3    880.94   1610.30    166.46 o
      6194    1  -4   8  -3    880.94   1610.30    166.46 o
      6195    2  -3  -8  -1   3245.53   3768.58    249.12 o
      6195    1  -2   8  -1   3245.53   3768.58    249.12 o
      6196    2  -2  -8   0  24062.80  24845.90    569.42 o
      6196    1  -1   8   0  24062.80  24845.90    569.42 o
      6197    2  -1  -8   1   3431.80   4937.65    244.53 o
      6197    1   0   8   1   3431.80   4937.65    244.53 o
      6198    2  -3   8  -3    685.28    -30.23    139.68 <
      6198    1   2   8   3    685.28    -30.23    139.68 <
      6199    2  -4   8  -4  16955.30  16213.60    308.05 o
      6199    1   3   8   4  16955.30  16213.60    308.05 o
      6200    2  -6  -9  -3   2573.31   2750.67    248.36 o
      6200    1  -4   9  -3   2573.31   2750.67    248.36 o
      6201    2  -5  -9  -2   8713.63   9555.01    388.80 o
      6201    1  -3   9  -2   8713.63   9555.01    388.80 o
      6202    2  -4  -9  -1    920.99   1463.35    279.73 o
      6202    1  -2   9  -1    920.99   1463.35    279.73 o
      6203    2   0   9  -1   2843.76   2252.42    144.27 o
      6203    1   0   9   1   2843.76   2252.42    144.27 o
      6204    2  -1   9  -2  16125.90  15180.70    306.52 o
      6204    1   1   9   2  16125.90  15180.70    306.52 o
      6205    2  -2   9  -3   2993.93   3545.48    259.07 o
      6205    1   2   9   3   2993.93   3545.48    259.07 o
      6206    2  -6 -14  -8   2212.99   3352.23    448.11 o
      6206    1   5 -14   7   2212.99   3352.23    448.11 o
      6207    2  -8 -10  -8   5125.48   4845.43    309.20 o
      6207    1   6 -10   8   5125.48   4845.43    309.20 o
      6208    2 -13 -10 -11    266.10    978.50    325.66 o
      6208    1   9 -10  11    266.10    978.50    325.66 o
      6209    2 -14 -10 -12   3028.89   3272.25    308.05 o
      6209    1  10 -10  12   3028.89   3272.25    308.05 o
      6210    2  -7   9  -2   8957.30   9021.18    327.57 o
      6210    1  -4  -9  -2   8957.30   9021.18    327.57 o
      6211    2  -6   9  -1    854.69    -99.50    168.38 <
      6211    1  -3  -9  -1    854.69    -99.50    168.38 <
      6212    2  -2   9   1   3913.89   3720.75    165.32 o
      6212    1  -1  -9   1   3913.89   3720.75    165.32 o
      6213    2  -1   9   2  18586.50  18362.70    356.27 o
      6213    1   0  -9   2  18586.50  18362.70    356.27 o
      6214    2  -4  -9  -5    174.71    326.04    267.11 <
      6214    1   3  -9   5    174.71    326.04    267.11 <
      6215    2  -5  -9  -6  12482.10  11796.70    274.38 o
      6215    1   4  -9   6  12482.10  11796.70    274.38 o
      6216    2  -6  -9  -7   3526.00   3939.64    309.58 o
      6216    1   5  -9   7   3526.00   3939.64    309.58 o
      6217    2 -10  -9  -9    266.18    875.18    274.38 o
      6217    1   7  -9   9    266.18    875.18    274.38 o
      6218    2 -11  -9 -10   5457.44   5347.12    328.33 o
      6218    1   8  -9  10   5457.44   5347.12    328.33 o
      6219    2  -9   8  -3   2085.45    887.04    144.27 o
      6219    1  -5  -8  -3   2085.45    887.04    144.27 o
      6220    2  -5   8  -1   1749.75   1071.11    102.17 o
      6220    1  -3  -8  -1   1749.75   1071.11    102.17 o
      6221    2  -4   8   0  13513.20  12971.10    259.84 o
      6221    1  -2  -8   0  13513.20  12971.10    259.84 o
      6222    2  -3   8   1   1430.29    252.57    171.82 <
      6222    1  -1  -8   1   1430.29    252.57    171.82 <
      6223    2  -1  -8  -3   1025.76   1176.34    118.25 o
      6223    1   1  -8   3   1025.76   1176.34    118.25 o
      6224    2  -2  -8  -4  14052.60  13340.80    276.67 o
      6224    1   2  -8   4  14052.60  13340.80    276.67 o
      6225    2  -3  -8  -5   5036.46   5426.71    307.67 o
      6225    1   3  -8   5   5036.46   5426.71    307.67 o
      6226    2  -7  -8  -7    105.01    658.97    180.62 o
      6226    1   5  -8   7    105.01    658.97    180.62 o
      6227    2  -8  -8  -8   8959.56   9291.73    287.01 o
      6227    1   6  -8   8   8959.56   9291.73    287.01 o
      6228    2  -9  -8  -9   2291.06   2451.80    297.72 o
      6228    1   7  -8   9   2291.06   2451.80    297.72 o
      6229    2 -13  -8 -11    102.73   1000.69    306.14 o
      6229    1   9  -8  11    102.73   1000.69    306.14 o
      6230    2 -15  -8 -13    644.85   1108.23    336.37 o
      6230    1  11  -8  13    644.85   1108.23    336.37 o
      6231    2  -8   7  -3   1534.91   1557.10    115.18 o
      6231    1  -5  -7  -3   1534.91   1557.10    115.18 o
      6232    2  -6   7  -1   1770.34   1077.61    124.75 o
      6232    1  -3  -7  -1   1770.34   1077.61    124.75 o
      6233    2  -2   7   1   4950.14   5473.02    168.38 o
      6233    1  -1  -7   1   4950.14   5473.02    168.38 o
      6234    2  -1   7   2  41902.40  41052.20    559.85 o
      6234    1   0  -7   2  41902.40  41052.20    559.85 o
      6235    2   0   7   3   4361.87   3861.19    133.94 o
      6235    1   1  -7   3   4361.87   3861.19    133.94 o
      6236    2  -4  -7  -5    610.93   1080.67    209.32 o
      6236    1   3  -7   5    610.93   1080.67    209.32 o
      6237    2  -5  -7  -6  21773.20  20511.40    404.49 o
      6237    1   4  -7   6  21773.20  20511.40    404.49 o
      6238    2  -6  -7  -7   4557.23   4396.17    212.00 o
      6238    1   5  -7   7   4557.23   4396.17    212.00 o
      6239    2 -10  -7  -9    114.89    487.14    244.91 <
      6239    1   7  -7   9    114.89    487.14    244.91 <
      6240    2 -11  -7 -10   9035.04   9191.85    420.18 o
      6240    1   8  -7  10   9035.04   9191.85    420.18 o
      6241    2 -12  -7 -11   1680.99   1952.02    324.89 o
      6241    1   9  -7  11   1680.99   1952.02    324.89 o
      6242    2 -16  -7 -13     86.46    715.98    323.36 <
      6242    1  11  -7  13     86.46    715.98    323.36 <
      6243    2  -4   6   0  25233.60  24192.30    529.24 o
      6243    1  -2  -6   0  25233.60  24192.30    529.24 o
      6244    2  -3   6   1   3222.68   2884.99    151.92 o
      6244    1  -1  -6   1   3222.68   2884.99    151.92 o
      6245    2  -2  -6  -4  12249.50  10972.80    224.63 o
      6245    1   2  -6   4  12249.50  10972.80    224.63 o
      6246    2  -3  -6  -5   5358.24   5183.33    189.81 o
      6246    1   3  -6   5   5358.24   5183.33    189.81 o
      6247    2  -7  -6  -7     28.61     -3.44    142.74 <
      6247    1   5  -6   7     28.61     -3.44    142.74 <
      6248    2  -8  -6  -8  11332.20  11286.20    258.31 o
      6248    1   6  -6   8  11332.20  11286.20    258.31 o
      6249    2  -9  -6  -9   2470.26   2366.46    161.49 o
      6249    1   7  -6   9   2470.26   2366.46    161.49 o
      6250    2 -13  -6 -11    128.43    395.69    177.18 <
      6250    1   9  -6  11    128.43    395.69    177.18 <
      6251    2  -2   5   1   4632.93   5679.66    212.38 o
      6251    1  -1  -5   1   4632.93   5679.66    212.38 o
      6252    2  -1   5   2  76958.80  75685.40    913.45 o
      6252    1   0  -5   2  76958.80  75685.40    913.45 o
      6253    2   0   5   3  11708.10  10811.30    378.46 o
      6253    1   1  -5   3  11708.10  10811.30    378.46 o
      6254    2  -5  -5  -6  35388.10  33952.80    620.70 o
      6254    1   4  -5   6  35388.10  33952.80    620.70 o
      6255    2  -6  -5  -7   2942.84   3055.28    136.23 o
      6255    1   5  -5   7   2942.84   3055.28    136.23 o
      6256    2 -10  -5  -9    258.68    666.24    239.94 <
      6256    1   7  -5   9    258.68    666.24    239.94 <
      6257    2 -11  -5 -10  12586.60  12497.40    287.01 o
      6257    1   8  -5  10  12586.60  12497.40    287.01 o
      6258    2 -12  -5 -11   1842.96   1704.82    166.08 o
      6258    1   9  -5  11   1842.96   1704.82    166.08 o
      6259    2 -17  -5 -14   2292.37   2140.30    280.88 o
      6259    1  12  -5  14   2292.37   2140.30    280.88 o
      6260    2 -10   4  -4  31624.20  29658.10    977.73 o
      6260    1  -6  -4  -4  31624.20  29658.10    977.73 o
      6261    2  -4   4   0  39476.90  38319.50    669.68 o
      6261    1  -2  -4   0  39476.90  38319.50    669.68 o
      6262    2  -3   4   1   6552.14   5766.15    206.64 o
      6262    1  -1  -4   1   6552.14   5766.15    206.64 o
      6263    2  -2  -4  -4  43888.50  42922.00    528.09 o
      6263    1   2  -4   4  43888.50  42922.00    528.09 o
      6264    2  -8  -4  -8  15985.90  16590.90    334.08 o
      6264    1   6  -4   8  15985.90  16590.90    334.08 o
      6265    2  -9  -4  -9   1568.27   1602.64    137.00 o
      6265    1   7  -4   9   1568.27   1602.64    137.00 o
      6266    2 -13  -4 -11     10.27     77.68    178.71 <
      6266    1   9  -4  11     10.27     77.68    178.71 <
      6267    2 -14  -4 -12  10305.20  10376.60    260.98 o
      6267    1  10  -4  12  10305.20  10376.60    260.98 o
      6268    2 -15  -4 -13    681.84    933.73    319.53 <
      6268    1  11  -4  13    681.84    933.73    319.53 <
      6269    2 -14   3  -7   1120.75    533.45    146.18 o
      6269    1  -9  -3  -7   1120.75    533.45    146.18 o
      6270    2 -13   3  -6  14549.50  14580.30    358.95 o
      6270    1  -8  -3  -6  14549.50  14580.30    358.95 o
      6271    2  -8   3  -3   1080.01   1116.65     97.20 o
      6271    1  -5  -3  -3   1080.01   1116.65     97.20 o
      6272    2  -7   3  -2  34829.60  34101.30   1086.41 o
      6272    1  -4  -3  -2  34829.60  34101.30   1086.41 o
      6273    2  -1   3   2  90415.80  90940.40   1200.45 o
      6273    1   0  -3   2  90415.80  90940.40   1200.45 o
      6274    2  -5  -3  -6  43132.10  43456.90    672.36 o
      6274    1   4  -3   6  43132.10  43456.90    672.36 o
      6275    2 -11  -3 -10  13670.00  13488.10    290.45 o
      6275    1   8  -3  10  13670.00  13488.10    290.45 o
      6276    2 -12  -3 -11    857.15    627.20    137.00 o
      6276    1   9  -3  11    857.15    627.20    137.00 o
      6277    2 -16  -3 -13    146.80    578.22    318.00 <
      6277    1  11  -3  13    146.80    578.22    318.00 <
      6278    2 -17  -3 -14   2655.70   2536.75    277.44 o
      6278    1  12  -3  14   2655.70   2536.75    277.44 o
      6279    2 -18  -3 -15    154.66    231.90    346.70 <
      6279    1  13  -3  15    154.66    231.90    346.70 <
[truncated: 743,162 more chars]
